# Supplementary material for: ﻿Six new species of Cryptochironomus Kieffer (Diptera, Chironomidae) from the Nearctic region
Source: Zookeys. 2024 May 9;1200:275–302. doi: 10.3897/zookeys.1200.119225 (PMC11099473; doi:10.3897/zookeys.1200.119225)
Supplement: XML Treatment for Cryptochironomus absum [file zookeys.1200.119225-treatment1.xml]

<!DOCTYPE tp:taxon-treatment
  PUBLIC "-//TaxonX//DTD Taxonomic Treatment Publishing DTD v0 20100105//EN" "tax-treatment-NSO.dtd">
<tp:taxon-treatment xmlns:tp="http://www.plazi.org/taxpub"><tp:treatment-meta><kwd-group><label>Taxon classification</label><kwd>
              <named-content content-type="kingdom">Animalia</named-content>
            </kwd><kwd>
              <named-content content-type="order">Diptera</named-content>
            </kwd><kwd>
              <named-content content-type="family">Chironomidae</named-content>
            </kwd></kwd-group><mixed-citation publication-type="journal"><person-group><name><surname>Liu</surname><given-names>Wen-Bin</given-names></name><name><surname>Wang</surname><given-names>Cheng-Yan</given-names></name><name><surname>Tang</surname><given-names>Ya-Ning</given-names></name><name><surname>Wang</surname><given-names>Ying</given-names></name><name><surname>Pei</surname><given-names>Wen-Xuan</given-names></name><name><surname>Yan</surname><given-names>Chun-Cai</given-names></name></person-group><article-title>﻿Six new species of <italic><tp:taxon-name><tp:taxon-name-part taxon-name-part-type="genus" reg="Cryptochironomus">Cryptochironomus</tp:taxon-name-part></tp:taxon-name></italic> Kieffer (<tp:taxon-name><tp:taxon-name-part taxon-name-part-type="order">Diptera</tp:taxon-name-part></tp:taxon-name>, <tp:taxon-name><tp:taxon-name-part taxon-name-part-type="family">Chironomidae</tp:taxon-name-part></tp:taxon-name>) from the Nearctic region</article-title><source>Zookeys</source><day>09</day><month>05</month><year>2024</year><volume>1200</volume><fpage>275</fpage><lpage>302</lpage><pub-id pub-id-type="doi">10.3897/zookeys.1200.119225</pub-id></mixed-citation></tp:treatment-meta><tp:nomenclature><label>﻿</label><tp:taxon-name>
            <object-id xmlns:xlink="http://www.w3.org/1999/xlink" content-type="arpha" xlink:type="simple">3C416028-2792-5FBB-8C35-CCE2FC0FC600</object-id>
            <tp:taxon-name-part taxon-name-part-type="genus" reg="Cryptochironomus">Cryptochironomus</tp:taxon-name-part>
            <tp:taxon-name-part taxon-name-part-type="species" reg="absum">absum</tp:taxon-name-part>
            <object-id xmlns:xlink="http://www.w3.org/1999/xlink" content-type="zoobank" xlink:type="simple">https://zoobank.org/1E37808F-5EC2-483E-A84E-61D250652987</object-id>
          </tp:taxon-name><tp:taxon-authority>Liu</tp:taxon-authority><tp:taxon-status xmlns:xlink="http://www.w3.org/1999/xlink" xlink:type="simple">sp. nov.</tp:taxon-status><xref ref-type="fig" rid="F1">Figs 1</xref><xref ref-type="fig" rid="F2">, 2</xref><xref ref-type="fig" rid="F3">, 3</xref></tp:nomenclature><tp:treatment-sec sec-type="type material" id="SECID0ETLAC"><title>Type material.</title><p><bold><italic>Holotype</italic>.</bold> one male, USA, Chamberlain South, Dakota State, Lake Francis Case Elm Creek, <named-content xmlns:xlink="http://www.w3.org/1999/xlink" content-type="dwc:verbatimCoordinates" xlink:type="simple"><named-content content-type="geo-json" specific-use="{&#34;type&#34;:&#34;Point&#34;,&#34;coordinates&#34;:[-99.527778,43.949167]}" id="NCID0EBMAC" xlink:type="simple">43°56'57"N, 99°31'40"W</named-content></named-content>, 3.IX.1971, light trap, leg: Patrick l. Huson.</p></tp:treatment-sec><tp:treatment-sec sec-type="description" id="SECID0EGMAC"><title>Diagnostic characters.</title><p>AR 2.58; frontal tubercles absent; posterior margin of tergite IX arc-shaped; anal point slightly constricted at base, wider at apex; superior volsella oval-shaped, covered with microtrichia at 1/3 distance from apex; inferior volsella completely covered by superior volsella; gonostylus straight, parallel-sided, tapering to the apex.</p></tp:treatment-sec><tp:treatment-sec sec-type="description" id="SECID0ELMAC"><title>Description.</title><p><bold>Male</bold> (<italic>n</italic> = 1).</p><p>Total length 4.47 mm. Wing length 2.02 mm. Total length/wing length 2.22. Wing length/length of profemur 2.16.</p><p><bold><italic>Coloration</italic>.</bold> Thorax yellowish brown. Femora of front legs yellowish brown, tibiae dark brown, tarsi lost; femora and tibiae of mid and hind legs light yellowish brown; mid and hind legs with tarsi I yellowish brown except for dark yellowish brown at both ends, tarsi II–V dark yellowish brown. Abdomen yellowish brown, hypopygium dark brown.</p><p><bold><italic>Head</italic></bold> (Fig. <xref ref-type="fig" rid="F1">1B</xref>). Antenna with 11 flagellomeres, ultimate flagellomere 851 μm long. AR 2.58. Frontal tubercles absent. Temporal setae 20. Clypeus with 18 setae. Tentorium 177 μm long, 47 μm wide. Palpomere lengths (in μm): 36; 60; 179; 151; 203; Pm5/Pm3 1.13.</p><fig id="F1" position="float" orientation="portrait"><object-id xmlns:xlink="http://www.w3.org/1999/xlink" content-type="doi" xlink:type="simple">10.3897/zookeys.1200.119225.figure1</object-id><object-id xmlns:xlink="http://www.w3.org/1999/xlink" content-type="arpha" xlink:type="simple">6DF41340-F090-5F8E-A4A5-DBE96E5DAA44</object-id><label>Figure 1.</label><caption><p><italic><tp:taxon-name><tp:taxon-name-part taxon-name-part-type="genus" reg="Cryptochironomus">Cryptochironomus</tp:taxon-name-part><tp:taxon-name-part taxon-name-part-type="species" reg="absum">absum</tp:taxon-name-part></tp:taxon-name></italic> Liu, sp. nov., holotype male <bold>A</bold> wing <bold>B</bold> head <bold>C</bold> thorax. Scale bars: 200 μm.</p></caption><graphic xmlns:xlink="http://www.w3.org/1999/xlink" xlink:href="zookeys-1200-275_article-119225__-g001.jpg" position="float" orientation="portrait" xlink:type="simple" id="oo_1044264.jpg"><uri content-type="original_file" xlink:type="simple">https://binary.pensoft.net/fig/1044264</uri></graphic></fig><p><bold><italic>Thorax</italic></bold> (Fig. <xref ref-type="fig" rid="F1">1C</xref>). Antepronotals bare; acrostichals 8; dorsocentrals 9; prealars 5. Scutellum with 16 setae.</p><p><bold><italic>Wing</italic></bold> (Figs <xref ref-type="fig" rid="F1">1A</xref>, <xref ref-type="fig" rid="F3">3C</xref>). VR 1.08. R with 22 setae, R<sub>1</sub> with 11 setae, R<sub>4+5</sub> with 17 setae. Brachiolum with three setae. Squama with 14 fringed setae.</p><p><bold><italic>Legs</italic>.</bold> Front tibia with three subapical setae, 143 μm, the remaining lost. Mid legs with two tibial spurs, 42 μm long, the other lost, tibial combs 34 μm and 56 μm wide. Hind legs with two tibial spurs, 23 μm and 42 μm long, tibial combs 44 μm and 87 μm wide. Tarsus I of mid leg with three sensilla chaetica; tarsus I of hind leg with three sensilla chaetica. Lengths (in μm) and proportions of legs as in Table <xref ref-type="table" rid="T1">1</xref>.</p><table-wrap id="T1" position="float" orientation="portrait"><label>Table 1.</label><caption><p>Lengths (in μm) and proportions of legs of <italic><tp:taxon-name><tp:taxon-name-part taxon-name-part-type="genus" reg="Cryptochironomus">Cryptochironomus</tp:taxon-name-part><tp:taxon-name-part taxon-name-part-type="species" reg="absum">absum</tp:taxon-name-part></tp:taxon-name></italic> Liu, sp. nov., adult male (<italic>n</italic> = 1).</p></caption><table id="TID0EJEBG" rules="all"><tbody><tr><td rowspan="1" colspan="1"/><td rowspan="1" colspan="1">
                    <bold>fe</bold>
                  </td><td rowspan="1" colspan="1">
                    <bold>ti</bold>
                  </td><td rowspan="1" colspan="1">
                    <bold>ta<sub>1</sub></bold>
                  </td><td rowspan="1" colspan="1">
                    <bold>ta<sub>2</sub></bold>
                  </td><td rowspan="1" colspan="1">
                    <bold>ta<sub>3</sub></bold>
                  </td></tr><tr><td rowspan="1" colspan="1">P<sub>1</sub></td><td rowspan="1" colspan="1">934</td><td rowspan="1" colspan="1">721</td><td rowspan="1" colspan="1">-</td><td rowspan="1" colspan="1">-</td><td rowspan="1" colspan="1">-</td></tr><tr><td rowspan="1" colspan="1">P<sub>2</sub></td><td rowspan="1" colspan="1">876</td><td rowspan="1" colspan="1">738</td><td rowspan="1" colspan="1">516</td><td rowspan="1" colspan="1">230</td><td rowspan="1" colspan="1">155</td></tr><tr><td rowspan="1" colspan="1">P<sub>3</sub></td><td rowspan="1" colspan="1">964</td><td rowspan="1" colspan="1">973</td><td rowspan="1" colspan="1">730</td><td rowspan="1" colspan="1">367</td><td rowspan="1" colspan="1">301</td></tr><tr><td rowspan="1" colspan="1"/><td rowspan="1" colspan="1">
                    <bold>ta<sub>4</sub></bold>
                  </td><td rowspan="1" colspan="1">
                    <bold>ta<sub>5</sub></bold>
                  </td><td rowspan="1" colspan="1">
                    <bold>LR</bold>
                  </td><td rowspan="1" colspan="1">
                    <bold>BV</bold>
                  </td><td rowspan="1" colspan="1">
                    <bold>SV</bold>
                  </td></tr><tr><td rowspan="1" colspan="1">P<sub>1</sub></td><td rowspan="1" colspan="1">-</td><td rowspan="1" colspan="1">-</td><td rowspan="1" colspan="1">-</td><td rowspan="1" colspan="1">-</td><td rowspan="1" colspan="1">-</td></tr><tr><td rowspan="1" colspan="1">P<sub>2</sub></td><td rowspan="1" colspan="1">102</td><td rowspan="1" colspan="1">89</td><td rowspan="1" colspan="1">0.70</td><td rowspan="1" colspan="1">3.70</td><td rowspan="1" colspan="1">3.13</td></tr><tr><td rowspan="1" colspan="1">P<sub>3</sub></td><td rowspan="1" colspan="1">168</td><td rowspan="1" colspan="1">110</td><td rowspan="1" colspan="1">0.75</td><td rowspan="1" colspan="1">2.82</td><td rowspan="1" colspan="1">2.65</td></tr></tbody></table></table-wrap><p><bold><italic>Hypopygium</italic></bold> (Figs <xref ref-type="fig" rid="F2">2</xref>, <xref ref-type="fig" rid="F3">3A, B, D, E</xref>). The posterior margin of tergite IX is arc-shaped and bears 32 setae, located dorsally and ventrally near the base of the anal point. Laterosternite IX has three setae. The anal point is 107 μm long, slightly constricted at the base, wider at the apex, and lacks lateral setae and microtrichia. The anal tergite bands are V-shaped and fused in the middle. The phallapodeme measures 134 μm long, and the transverse sternapodeme is 69 μm long. The superior volsella is oval-shaped, 56 μm long and 24 μm wide, covered with microtrichia at 1/3 distance from the apex, and has three long setae apically. The inferior volsella is finger-shaped, 22 μm long, bears two setae at the apex, is completely covered by the superior volsella, and lacks microtrichia. The gonocoxite measures 166 μm long and bears six strong setae along the inner margin. The gonostylus is 157 μm long, straight, parallel-sided, tapers to the apex, bears five setae along the inner margin, and has one single seta at the apex. HR 1.06. HV 2.85.</p><fig id="F2" position="float" orientation="portrait"><object-id xmlns:xlink="http://www.w3.org/1999/xlink" content-type="doi" xlink:type="simple">10.3897/zookeys.1200.119225.figure2</object-id><object-id xmlns:xlink="http://www.w3.org/1999/xlink" content-type="arpha" xlink:type="simple">74BBD826-402D-5F04-8DB8-A76D336958E2</object-id><label>Figure 2.</label><caption><p><italic><tp:taxon-name><tp:taxon-name-part taxon-name-part-type="genus" reg="Cryptochironomus">Cryptochironomus</tp:taxon-name-part><tp:taxon-name-part taxon-name-part-type="species" reg="absum">absum</tp:taxon-name-part></tp:taxon-name></italic> Liu, sp. nov., holotype male <bold>A</bold> hypopygium, dorsal view <bold>B</bold> hypopygium, ventral view <bold>C</bold> abdomen <bold>D</bold> anal point <bold>E</bold> superior volsella <bold>F</bold> inferior volsella. Scale bars: 50 μm (<bold>A, B, D–F</bold>); 500 μm (<bold>C</bold>).</p></caption><graphic xmlns:xlink="http://www.w3.org/1999/xlink" xlink:href="zookeys-1200-275_article-119225__-g002.jpg" position="float" orientation="portrait" xlink:type="simple" id="oo_1044265.jpg"><uri content-type="original_file" xlink:type="simple">https://binary.pensoft.net/fig/1044265</uri></graphic></fig><fig id="F3" position="float" orientation="portrait"><object-id xmlns:xlink="http://www.w3.org/1999/xlink" content-type="doi" xlink:type="simple">10.3897/zookeys.1200.119225.figure3</object-id><object-id xmlns:xlink="http://www.w3.org/1999/xlink" content-type="arpha" xlink:type="simple">4DB82F05-7FC1-5DA3-B2E2-B7EA357CAA03</object-id><label>Figure 3.</label><caption><p><italic><tp:taxon-name><tp:taxon-name-part taxon-name-part-type="genus" reg="Cryptochironomus">Cryptochironomus</tp:taxon-name-part><tp:taxon-name-part taxon-name-part-type="species" reg="absum">absum</tp:taxon-name-part></tp:taxon-name></italic> Liu, sp. nov., holotype male <bold>A</bold> anal point <bold>B</bold> inferior volsella <bold>C</bold> wing <bold>D</bold> hypopygium, dorsal view <bold>E</bold> hypopygium, ventral view.</p></caption><graphic xmlns:xlink="http://www.w3.org/1999/xlink" xlink:href="zookeys-1200-275_article-119225__-g003.jpg" position="float" orientation="portrait" xlink:type="simple" id="oo_1044266.jpg"><uri content-type="original_file" xlink:type="simple">https://binary.pensoft.net/fig/1044266</uri></graphic></fig></tp:treatment-sec><tp:treatment-sec sec-type="etymology" id="SECID0ENJAE"><title>Etymology.</title><p>From the Latin, <italic>absum</italic>, absent, referring to the character of frontal tubercles absent, adjective in the nominative singular.</p></tp:treatment-sec><tp:treatment-sec sec-type="remarks" id="SECID0EVJAE"><title>Remarks.</title><p><italic><tp:taxon-name><tp:taxon-name-part taxon-name-part-type="genus" reg="Cryptochironomus">Cryptochironomus</tp:taxon-name-part><tp:taxon-name-part taxon-name-part-type="species" reg="absum">absum</tp:taxon-name-part></tp:taxon-name></italic> Liu, sp. nov. is similar to <italic><tp:taxon-name><tp:taxon-name-part taxon-name-part-type="genus" reg="Cryptochironomus">C.</tp:taxon-name-part><tp:taxon-name-part taxon-name-part-type="species" reg="conus">conus</tp:taxon-name-part></tp:taxon-name></italic> Mason, 1985 in having anal tergite bands, anal point, and superior volsella with similar shapes. However, it can be distinguished from <italic><tp:taxon-name><tp:taxon-name-part taxon-name-part-type="genus" reg="Cryptochironomus">C.</tp:taxon-name-part><tp:taxon-name-part taxon-name-part-type="species" reg="conus">conus</tp:taxon-name-part></tp:taxon-name></italic> by the following combination of characters: wing length of 2.02 mm, absence of frontal tubercles, inferior volsella with a finger-shaped appearance, and gonostylus straight in this new species. In contrast, <italic><tp:taxon-name><tp:taxon-name-part taxon-name-part-type="genus" reg="Cryptochironomus">C.</tp:taxon-name-part><tp:taxon-name-part taxon-name-part-type="species" reg="conus">conus</tp:taxon-name-part></tp:taxon-name></italic> has a wing length of 5.1–5.3 mm, distinct frontal tubercles, an inferior volsella with a tuberculate appearance and a protrusion at the base, and a curved gonostylus.</p></tp:treatment-sec></tp:taxon-treatment>
