# Supplementary material for: ﻿Six new species of Cryptochironomus Kieffer (Diptera, Chironomidae) from the Nearctic region
Source: Zookeys. 2024 May 9;1200:275–302. doi: 10.3897/zookeys.1200.119225 (PMC11099473; doi:10.3897/zookeys.1200.119225)
Supplement: XML Treatment for Cryptochironomus beardi [file zookeys.1200.119225-treatment2.xml]

<!DOCTYPE tp:taxon-treatment
  PUBLIC "-//TaxonX//DTD Taxonomic Treatment Publishing DTD v0 20100105//EN" "tax-treatment-NSO.dtd">
<tp:taxon-treatment xmlns:tp="http://www.plazi.org/taxpub"><tp:treatment-meta><kwd-group><label>Taxon classification</label><kwd>
              <named-content content-type="kingdom">Animalia</named-content>
            </kwd><kwd>
              <named-content content-type="order">Diptera</named-content>
            </kwd><kwd>
              <named-content content-type="family">Chironomidae</named-content>
            </kwd></kwd-group><mixed-citation publication-type="journal"><person-group><name><surname>Liu</surname><given-names>Wen-Bin</given-names></name><name><surname>Wang</surname><given-names>Cheng-Yan</given-names></name><name><surname>Tang</surname><given-names>Ya-Ning</given-names></name><name><surname>Wang</surname><given-names>Ying</given-names></name><name><surname>Pei</surname><given-names>Wen-Xuan</given-names></name><name><surname>Yan</surname><given-names>Chun-Cai</given-names></name></person-group><article-title>﻿Six new species of <italic><tp:taxon-name><tp:taxon-name-part taxon-name-part-type="genus" reg="Cryptochironomus">Cryptochironomus</tp:taxon-name-part></tp:taxon-name></italic> Kieffer (<tp:taxon-name><tp:taxon-name-part taxon-name-part-type="order">Diptera</tp:taxon-name-part></tp:taxon-name>, <tp:taxon-name><tp:taxon-name-part taxon-name-part-type="family">Chironomidae</tp:taxon-name-part></tp:taxon-name>) from the Nearctic region</article-title><source>Zookeys</source><day>09</day><month>05</month><year>2024</year><volume>1200</volume><fpage>275</fpage><lpage>302</lpage><pub-id pub-id-type="doi">10.3897/zookeys.1200.119225</pub-id></mixed-citation></tp:treatment-meta><tp:nomenclature><label>﻿</label><tp:taxon-name>
            <object-id xmlns:xlink="http://www.w3.org/1999/xlink" content-type="arpha" xlink:type="simple">D278DE0F-3C13-5C27-9E2C-9BC211ED3766</object-id>
            <tp:taxon-name-part taxon-name-part-type="genus" reg="Cryptochironomus">Cryptochironomus</tp:taxon-name-part>
            <tp:taxon-name-part taxon-name-part-type="species" reg="beardi">beardi</tp:taxon-name-part>
            <object-id xmlns:xlink="http://www.w3.org/1999/xlink" content-type="zoobank" xlink:type="simple">https://zoobank.org/916D7812-69CB-4318-BAAF-3438C95DC17D</object-id>
          </tp:taxon-name><tp:taxon-authority>Liu</tp:taxon-authority><tp:taxon-status xmlns:xlink="http://www.w3.org/1999/xlink" xlink:type="simple">sp. nov.</tp:taxon-status><xref ref-type="fig" rid="F4">Figs 4</xref><xref ref-type="fig" rid="F5">, 5</xref><xref ref-type="fig" rid="F6">, 6</xref></tp:nomenclature><tp:treatment-sec sec-type="type material" id="SECID0E4MAE"><title>Type material.</title><p><bold><italic>Holotype</italic>.</bold> one male, USA, New Mexico State, Rio Grande Otowi Bridge between Santa Fe and Los Alamos, <named-content xmlns:xlink="http://www.w3.org/1999/xlink" content-type="dwc:verbatimCoordinates" xlink:type="simple"><named-content content-type="geo-json" specific-use="{&#34;type&#34;:&#34;Point&#34;,&#34;coordinates&#34;:[-99.527778,36.463333]}" id="NCID0ELNAE" xlink:type="simple">35°87'48"N, 99°31'40"W</named-content></named-content>, 16.VII.1976, sweep net, leg: Melvin. Beard. <bold><italic>Paratype</italic>.</bold> one male, North America, San Juan River at Farmington, 18.VII.1976, malaise trap, M. Beard.</p></tp:treatment-sec><tp:treatment-sec sec-type="description" id="SECID0EUNAE"><title>Diagnostic characters.</title><p>Thorax pale yellow, with yellow-brown spots; anal point widest at base, constricted slightly at 1/3 distance from base, apically rounded; anal tergite bands V-shaped, fused in the middle; superior volsella oval-shaped, stretching upward at base, swelling at apex; inferior volsella columnar, ~ 2× as long as wide, with slender extension at base, bearing two long setae at apex, free microtrichia; gonostylus protruded at base, slightly curved in the middle, tapered to the apex.</p></tp:treatment-sec><tp:treatment-sec sec-type="description" id="SECID0EZNAE"><title>Description.</title><p><bold>Male</bold> (<italic>n</italic> = 2, unless stated).</p><p>Total length 5.03–5.10, 5.07 mm. Wing length 2.43–2.65, 2.54 mm. Total length/wing length 1.89–2.10, 2.00. Wing length/length of profemur 2.13 (1).</p><p><bold><italic>Coloration</italic>.</bold> Thorax pale yellow, with yellowish brown spots. Femora of front legs yellowish brown except for dark yellow-brown at ends, tibiae and tarsomeres dark brown; femora of mid and hind legs yellowish brown, tarsi I yellowish brown with dark brown in distal; tarsi II–V dark yellowish brown. Abdomen pale yellow, hypopygium yellowish brown.</p><p><bold><italic>Head</italic></bold> (Figs <xref ref-type="fig" rid="F4">4B</xref>, <xref ref-type="fig" rid="F6">6A</xref>). Antenna with 11 flagellomeres, ultimate flagellomere 972 (1) μm long. AR 2.63 (1). Frontal tubercles conical, 18 μm high, 5 μm width at base. Temporal setae 17–18, 18. Clypeus with 12–18, 15 setae. Tentorium 167–173, 170 μm long, 45–50, 48 μm wide. Palpomere lengths of one specimen (in μm): 40; 61; 198; 171; 275; Pm5/Pm3 1.39.</p><fig id="F4" position="float" orientation="portrait"><object-id xmlns:xlink="http://www.w3.org/1999/xlink" content-type="doi" xlink:type="simple">10.3897/zookeys.1200.119225.figure4</object-id><object-id xmlns:xlink="http://www.w3.org/1999/xlink" content-type="arpha" xlink:type="simple">42B2083D-B304-5821-A225-CAD5F383602F</object-id><label>Figure 4.</label><caption><p><italic><tp:taxon-name><tp:taxon-name-part taxon-name-part-type="genus" reg="Cryptochironomus">Cryptochironomus</tp:taxon-name-part><tp:taxon-name-part taxon-name-part-type="species" reg="beardi">beardi</tp:taxon-name-part></tp:taxon-name></italic> Liu, sp. nov., holotype male <bold>A</bold> wing <bold>B</bold> head <bold>C</bold> thorax. Scale bars: 200 μm.</p></caption><graphic xmlns:xlink="http://www.w3.org/1999/xlink" xlink:href="zookeys-1200-275_article-119225__-g004.jpg" position="float" orientation="portrait" xlink:type="simple" id="oo_1044267.jpg"><uri content-type="original_file" xlink:type="simple">https://binary.pensoft.net/fig/1044267</uri></graphic></fig><p><bold><italic>Thorax</italic></bold> (Fig. <xref ref-type="fig" rid="F4">4C</xref>). Antepronotals with three setae, acrostichals 6–9, 8; dorsocentrals 8–10, 9; prealars 6. Scutellum with 14 setae.</p><p><bold><italic>Wing</italic></bold> (Figs <xref ref-type="fig" rid="F4">4A</xref>, <xref ref-type="fig" rid="F6">6D</xref>). VR 1.09. R with 26–28, 27 setae, R<sub>1</sub> with 19–22, 21 setae, R<sub>4+5</sub> with 22–25, 24 setae. Brachiolum with two setae. Squama with 8–9, 9 setae.</p><p><bold><italic>Legs</italic>.</bold> Front tibia with three subapical setae, 144 (1) μm, 151 (1) μm and 162 (1) μm. Combs of mid tibia 38–42, 40 μm wide with 22–27, 25 μm long spur, and 52–58, 55 μm wide with 30–40, 35 μm long spur; combs of hind tibia 47–48, 48 μm wide with 20–25, 23 μm long spur, 81–88, 85 μm wide with 38–42, 40 μm long spur. Tarsus I of mid leg with three sensilla chaetica. Tarsus I of hind leg with four sensilla chaetica. Lengths (in μm) and proportions of legs as in Table <xref ref-type="table" rid="T2">2</xref>.</p><table-wrap id="T2" position="float" orientation="portrait"><label>Table 2.</label><caption><p>Lengths (in μm) and proportions of legs of <italic><tp:taxon-name><tp:taxon-name-part taxon-name-part-type="genus" reg="Cryptochironomus">Cryptochironomus</tp:taxon-name-part><tp:taxon-name-part taxon-name-part-type="species" reg="beardi">beardi</tp:taxon-name-part></tp:taxon-name></italic> Liu, sp. nov. adult males (<italic>n</italic> = 2).</p></caption><table id="TID0EFRBG" rules="all"><tbody><tr><td rowspan="1" colspan="1"/><td rowspan="1" colspan="1">
                    <bold>fe</bold>
                  </td><td rowspan="1" colspan="1">
                    <bold>ti</bold>
                  </td><td rowspan="1" colspan="1">
                    <bold>ta<sub>1</sub></bold>
                  </td><td rowspan="1" colspan="1">
                    <bold>ta<sub>2</sub></bold>
                  </td><td rowspan="1" colspan="1">
                    <bold>ta<sub>3</sub></bold>
                  </td></tr><tr><td rowspan="1" colspan="1">P<sub>1</sub></td><td rowspan="1" colspan="1">1139 (1)</td><td rowspan="1" colspan="1">857 (1)</td><td rowspan="1" colspan="1">1442 (1)</td><td rowspan="1" colspan="1">648 (1)</td><td rowspan="1" colspan="1">528 (1)</td></tr><tr><td rowspan="1" colspan="1">P<sub>2</sub></td><td rowspan="1" colspan="1">998–1121, 1060</td><td rowspan="1" colspan="1">913–950, 932</td><td rowspan="1" colspan="1">579 (1)</td><td rowspan="1" colspan="1">266 (1)</td><td rowspan="1" colspan="1">204 (1)</td></tr><tr><td rowspan="1" colspan="1">P<sub>3</sub></td><td rowspan="1" colspan="1">1156–1226, 1191</td><td rowspan="1" colspan="1">1185–1305, 1245</td><td rowspan="1" colspan="1">832 (1)</td><td rowspan="1" colspan="1">397 (1)</td><td rowspan="1" colspan="1">299 (1)</td></tr><tr><td rowspan="1" colspan="1"/><td rowspan="1" colspan="1">
                    <bold>ta<sub>4</sub></bold>
                  </td><td rowspan="1" colspan="1">
                    <bold>ta<sub>5</sub></bold>
                  </td><td rowspan="1" colspan="1">
                    <bold>LR</bold>
                  </td><td rowspan="1" colspan="1">
                    <bold>BV</bold>
                  </td><td rowspan="1" colspan="1">
                    <bold>SV</bold>
                  </td></tr><tr><td rowspan="1" colspan="1">P<sub>1</sub></td><td rowspan="1" colspan="1">498 (1)</td><td rowspan="1" colspan="1">170 (1)</td><td rowspan="1" colspan="1">1.68 (1)</td><td rowspan="1" colspan="1">1.86 (1)</td><td rowspan="1" colspan="1">1.38 (1)</td></tr><tr><td rowspan="1" colspan="1">P<sub>2</sub></td><td rowspan="1" colspan="1">121 (1)</td><td rowspan="1" colspan="1">107 (1)</td><td rowspan="1" colspan="1">0.63 (1)</td><td rowspan="1" colspan="1">3.57 (1)</td><td rowspan="1" colspan="1">3.30 (1)</td></tr><tr><td rowspan="1" colspan="1">P<sub>3</sub></td><td rowspan="1" colspan="1">185 (1)</td><td rowspan="1" colspan="1">112 (1)</td><td rowspan="1" colspan="1">0.70 (1)</td><td rowspan="1" colspan="1">3.20 (1)</td><td rowspan="1" colspan="1">2.81 (1)</td></tr></tbody></table></table-wrap><p><bold><italic>Hypopygium</italic></bold> (Figs <xref ref-type="fig" rid="F5">5</xref>, <xref ref-type="fig" rid="F6">6B, C, E, F</xref>). The posterior margin of tergite IX is shoulder-shaped and bears 16–18, 17 setae located dorsally and ventrally near the base of the anal point. Laterosternite IX has 5–6, 6 lateral setae. The anal point is 70–80, 75 μm long, widest at the base, slightly constricted at 1/3 distance from the base, and apically rounded. The anal tergite bands are V-shaped and fused in the middle. The phallapodeme measures 113–115, 114 μm long, and the transverse sternapodeme is 57–61, 59 μm long. The superior volsella is oval-shaped, 45–50, 48 μm long, 22–29, 26 μm wide, stretching upward at the base, swelling at the apex, covered with microtrichia, and bears three strong setae at the apex. The inferior volsella is columnar, 25–31, 28 μm long, ~ 2× as long as wide, with a slender extension at the base, bearing two long setae at the apex, and lacking free microtrichia. The gonocoxite measures 151–164, 158 μm long and bears six strong setae along the inner margin. The gonostylus is 162–166, 164 μm long, widest and protruded at the base, slightly curved in the middle, tapered towards the apex, bears five short setae along the inner margin and one stronger seta at the apex.</p><fig id="F5" position="float" orientation="portrait"><object-id xmlns:xlink="http://www.w3.org/1999/xlink" content-type="doi" xlink:type="simple">10.3897/zookeys.1200.119225.figure5</object-id><object-id xmlns:xlink="http://www.w3.org/1999/xlink" content-type="arpha" xlink:type="simple">E4FA72FF-1F93-5711-8485-67592EFF82A6</object-id><label>Figure 5.</label><caption><p><italic><tp:taxon-name><tp:taxon-name-part taxon-name-part-type="genus" reg="Cryptochironomus">Cryptochironomus</tp:taxon-name-part><tp:taxon-name-part taxon-name-part-type="species" reg="beardi">beardi</tp:taxon-name-part></tp:taxon-name></italic> Liu, sp. nov., holotype male <bold>A</bold> hypopygium, dorsal view <bold>B</bold> hypopygium, ventral view <bold>C</bold> abdomen <bold>D</bold> anal point <bold>E</bold> superior volsella <bold>F</bold> inferior volsella. Scale bars: 50 μm (<bold>A, B, D–F</bold>); 500 μm (<bold>C</bold>).</p></caption><graphic xmlns:xlink="http://www.w3.org/1999/xlink" xlink:href="zookeys-1200-275_article-119225__-g005.jpg" position="float" orientation="portrait" xlink:type="simple" id="oo_1044268.jpg"><uri content-type="original_file" xlink:type="simple">https://binary.pensoft.net/fig/1044268</uri></graphic></fig><fig id="F6" position="float" orientation="portrait"><object-id xmlns:xlink="http://www.w3.org/1999/xlink" content-type="doi" xlink:type="simple">10.3897/zookeys.1200.119225.figure6</object-id><object-id xmlns:xlink="http://www.w3.org/1999/xlink" content-type="arpha" xlink:type="simple">6A780E75-D140-5607-9B80-A1163AC1DFC0</object-id><label>Figure 6.</label><caption><p><italic><tp:taxon-name><tp:taxon-name-part taxon-name-part-type="genus" reg="Cryptochironomus">Cryptochironomus</tp:taxon-name-part><tp:taxon-name-part taxon-name-part-type="species" reg="beardi">beardi</tp:taxon-name-part></tp:taxon-name></italic> Liu, sp. nov., holotype male <bold>A</bold> frontal tubercles <bold>B</bold> anal point <bold>C</bold> inferior volsella <bold>D</bold> wing <bold>E</bold> hypopygium, dorsal view <bold>F</bold> hypopygium, ventral view.</p></caption><graphic xmlns:xlink="http://www.w3.org/1999/xlink" xlink:href="zookeys-1200-275_article-119225__-g006.jpg" position="float" orientation="portrait" xlink:type="simple" id="oo_1044269.jpg"><uri content-type="original_file" xlink:type="simple">https://binary.pensoft.net/fig/1044269</uri></graphic></fig></tp:treatment-sec><tp:treatment-sec sec-type="etymology" id="SECID0EC2AE"><title>Etymology.</title><p>Name after M. Beard, for the collector of the materials; noun in nominative case.</p></tp:treatment-sec><tp:treatment-sec sec-type="remarks" id="SECID0EH2AE"><title>Remarks.</title><p><italic><tp:taxon-name><tp:taxon-name-part taxon-name-part-type="genus" reg="Cryptochironomus">Cryptochironomus</tp:taxon-name-part><tp:taxon-name-part taxon-name-part-type="species" reg="beardi">beardi</tp:taxon-name-part></tp:taxon-name></italic> Liu, sp. nov. resembles <italic><tp:taxon-name><tp:taxon-name-part taxon-name-part-type="genus" reg="Cryptochironomus">C.</tp:taxon-name-part><tp:taxon-name-part taxon-name-part-type="species" reg="maculus">maculus</tp:taxon-name-part></tp:taxon-name></italic> Yan &amp; Wang, 2016 in having gonostylus and inferior volsella with similar shapes. However, it can be distinguished from <italic><tp:taxon-name><tp:taxon-name-part taxon-name-part-type="genus" reg="Cryptochironomus">C.</tp:taxon-name-part><tp:taxon-name-part taxon-name-part-type="species" reg="maculus">maculus</tp:taxon-name-part></tp:taxon-name></italic> by the following combination of characters: mid and hind legs with tarsi I yellowish brown base, dark brown distally, anal point apically rounded, superior volsella stretching upward, gonocoxite concave with gonostylus obviously in the former; whereas in <italic><tp:taxon-name><tp:taxon-name-part taxon-name-part-type="genus" reg="Cryptochironomus">C.</tp:taxon-name-part><tp:taxon-name-part taxon-name-part-type="species" reg="maculus">maculus</tp:taxon-name-part></tp:taxon-name></italic>, the mid and hind legs have the tarsi I yellowish green with dark brown mark on basal portion, anal point apically pointed, superior volsella not stretching, gonocoxite fused with gonostylus completely.</p></tp:treatment-sec></tp:taxon-treatment>
