# Supplementary material for: ﻿Six new species of Cryptochironomus Kieffer (Diptera, Chironomidae) from the Nearctic region
Source: Zookeys. 2024 May 9;1200:275–302. doi: 10.3897/zookeys.1200.119225 (PMC11099473; doi:10.3897/zookeys.1200.119225)
Supplement: XML Treatment for Cryptochironomus dentatus [file zookeys.1200.119225-treatment3.xml]

<!DOCTYPE tp:taxon-treatment
  PUBLIC "-//TaxonX//DTD Taxonomic Treatment Publishing DTD v0 20100105//EN" "tax-treatment-NSO.dtd">
<tp:taxon-treatment xmlns:tp="http://www.plazi.org/taxpub"><tp:treatment-meta><kwd-group><label>Taxon classification</label><kwd>
              <named-content content-type="kingdom">Animalia</named-content>
            </kwd><kwd>
              <named-content content-type="order">Diptera</named-content>
            </kwd><kwd>
              <named-content content-type="family">Chironomidae</named-content>
            </kwd></kwd-group><mixed-citation publication-type="journal"><person-group><name><surname>Liu</surname><given-names>Wen-Bin</given-names></name><name><surname>Wang</surname><given-names>Cheng-Yan</given-names></name><name><surname>Tang</surname><given-names>Ya-Ning</given-names></name><name><surname>Wang</surname><given-names>Ying</given-names></name><name><surname>Pei</surname><given-names>Wen-Xuan</given-names></name><name><surname>Yan</surname><given-names>Chun-Cai</given-names></name></person-group><article-title>﻿Six new species of <italic><tp:taxon-name><tp:taxon-name-part taxon-name-part-type="genus" reg="Cryptochironomus">Cryptochironomus</tp:taxon-name-part></tp:taxon-name></italic> Kieffer (<tp:taxon-name><tp:taxon-name-part taxon-name-part-type="order">Diptera</tp:taxon-name-part></tp:taxon-name>, <tp:taxon-name><tp:taxon-name-part taxon-name-part-type="family">Chironomidae</tp:taxon-name-part></tp:taxon-name>) from the Nearctic region</article-title><source>Zookeys</source><day>09</day><month>05</month><year>2024</year><volume>1200</volume><fpage>275</fpage><lpage>302</lpage><pub-id pub-id-type="doi">10.3897/zookeys.1200.119225</pub-id></mixed-citation></tp:treatment-meta><tp:nomenclature><label>﻿</label><tp:taxon-name>
            <object-id xmlns:xlink="http://www.w3.org/1999/xlink" content-type="arpha" xlink:type="simple">A32EAD98-AC31-5AA8-AA63-AD6FD1994E45</object-id>
            <tp:taxon-name-part taxon-name-part-type="genus" reg="Cryptochironomus">Cryptochironomus</tp:taxon-name-part>
            <tp:taxon-name-part taxon-name-part-type="species" reg="dentatus">dentatus</tp:taxon-name-part>
            <object-id xmlns:xlink="http://www.w3.org/1999/xlink" content-type="zoobank" xlink:type="simple">https://zoobank.org/A506086F-D86F-4EC6-ADBC-5B1FDFBD9B43</object-id>
          </tp:taxon-name><tp:taxon-authority>Liu</tp:taxon-authority><tp:taxon-status xmlns:xlink="http://www.w3.org/1999/xlink" xlink:type="simple">sp. nov.</tp:taxon-status><xref ref-type="fig" rid="F7">Figs 7</xref><xref ref-type="fig" rid="F8">, 8</xref><xref ref-type="fig" rid="F9">, 9</xref></tp:nomenclature><tp:treatment-sec sec-type="type material" id="SECID0EP5AE"><title>Type material.</title><p><bold><italic>Holotype</italic>.</bold> One male, USA, New Mexico State, Guadalupe County, Pecos River, Puerto de Luna below Diversion Dam, <named-content xmlns:xlink="http://www.w3.org/1999/xlink" content-type="dwc:verbatimCoordinates" xlink:type="simple"><named-content content-type="geo-json" specific-use="{&#34;type&#34;:&#34;Point&#34;,&#34;coordinates&#34;:[-104.455278,33.068333]}" id="NCID0E45AE" xlink:type="simple">33°04'06"N, 104°26'79"W</named-content></named-content>, 20.VIII.1991, light trap, leg: Lensky &amp; Doles. <bold><italic>Paratypes</italic>.</bold> 8 males, USA, Guadalupe Country, Pecos River, Puerto de Luna below Diversion Dam, 20.VIII.1991, light trap, leg: Lensky &amp; Doles.</p></tp:treatment-sec><tp:treatment-sec sec-type="description" id="SECID0EG6AE"><title>Diagnostic characters.</title><p>Frontal tubercles conical; tergite IX saddle-shaped at the posterior margin; anal point parallel-sided with rounded apex; superior volsella crescent-like; inferior volsella finger-shaped, dentate at base; gonostylus curved slightly at 1/3 distance from base, swelling at distal 1/3.</p></tp:treatment-sec><tp:treatment-sec sec-type="description" id="SECID0EL6AE"><title>Description.</title><p><bold>Male</bold> (<italic>n</italic> = 9, unless stated).</p><p>Total length 4.58–5.30, 4.91 mm. Wing length 2.05–2.29, 2.16 mm. Total length/wing length 2.14–2.31, 2.26. Wing length/length of profemur 2.04–2.61, 2.23.</p><p><bold><italic>Coloration</italic>.</bold> Thorax yellowish brown. Femora of front legs yellowish brown, tibiae and tarsi dark brown; femora and tibiae of mid and hind legs yellowish brown, tarsi I yellowish brown, tarsi II–V yellowish brown to dark brown gradually. Abdomen yellowish brown, hypopygium dark brown.</p><p><bold><italic>Head</italic></bold> (Figs <xref ref-type="fig" rid="F7">7B</xref>, <xref ref-type="fig" rid="F9">9A</xref>). Antenna with 11 flagellomeres, ultimate flagellomere 770–879, 829 (4) μm long. AR 2.48–2.76, 2.61 (4). Frontal tubercles conical, 20–31, 25 μm high, 12–16, 14 μm width at base. Temporal setae 15–21, 18. Clypeus with 10–16, 12 setae. Tentorium 115–170, 147 μm long, 30–46, 40 μm wide. Palpomere lengths (in μm): 33–47, 41; 52–76, 67; 136–174, 158; 140–157, 148; 201–232, 211; Pm5/Pm3 1.18–1.48, 1.35.</p><fig id="F7" position="float" orientation="portrait"><object-id xmlns:xlink="http://www.w3.org/1999/xlink" content-type="doi" xlink:type="simple">10.3897/zookeys.1200.119225.figure7</object-id><object-id xmlns:xlink="http://www.w3.org/1999/xlink" content-type="arpha" xlink:type="simple">DA4C68EF-C387-5135-8C35-2A4CFD74780D</object-id><label>Figure 7.</label><caption><p><italic><tp:taxon-name><tp:taxon-name-part taxon-name-part-type="genus" reg="Cryptochironomus">Cryptochironomus</tp:taxon-name-part><tp:taxon-name-part taxon-name-part-type="species" reg="dentatus">dentatus</tp:taxon-name-part></tp:taxon-name></italic> Liu, sp. nov., holotype male <bold>A</bold> wing <bold>B</bold> head <bold>C</bold> thorax. Scale bars: 200 μm.</p></caption><graphic xmlns:xlink="http://www.w3.org/1999/xlink" xlink:href="zookeys-1200-275_article-119225__-g007.jpg" position="float" orientation="portrait" xlink:type="simple" id="oo_1044270.jpg"><uri content-type="original_file" xlink:type="simple">https://binary.pensoft.net/fig/1044270</uri></graphic></fig><p><bold><italic>Thorax</italic></bold> (Fig. <xref ref-type="fig" rid="F7">7C</xref>). Antepronotals bare; acrostichals 5–8, 6; dorsocentrals 8–12, 10; prealars 4. Scutellum with 14–18, 16 setae.</p><p>Wing (Figs <xref ref-type="fig" rid="F7">7A</xref>, <xref ref-type="fig" rid="F9">9D</xref>). VR 1.08–1.12, 1.10. R with 14–18, 17 setae, R<sub>1</sub> with 12–15, 13 setae, R<sub>4+5</sub> with 19–25, 22 setae. Brachiolum with two setae. Squama with ten setae.</p><p><bold><italic>Legs</italic>.</bold> Front tibia with three subapical setae, 87–111, 98 (6) μm, 110–123, 115 (6) μm, 117–133, 124 μm. Combs of mid tibia 37–47, 43 μm wide with 23–34, 27 μm long spur, and 34–54, 46 μm wide with 32–45, 39 μm long spur; combs of hind tibia 30–49, 40 μm wide with 27–40, 31 μm long spur, 80–90, 83 μm wide with 34–48, 42 μm long spur. Tarsus I of mid leg with seven sensilla chaetica; tarsus I of hind leg with five sensilla chaetica. Lengths (in μm) and proportions of legs as in Table <xref ref-type="table" rid="T3">3</xref>.</p><table-wrap id="T3" position="float" orientation="portrait"><label>Table 3.</label><caption><p>Lengths (in μm) and proportions of legs of <italic><tp:taxon-name><tp:taxon-name-part taxon-name-part-type="genus" reg="Cryptochironomus">Cryptochironomus</tp:taxon-name-part><tp:taxon-name-part taxon-name-part-type="species" reg="dentatus">dentatus</tp:taxon-name-part></tp:taxon-name></italic> Liu, sp. nov., adult males (<italic>n</italic> = 9, unless stated).</p></caption><table id="TID0ER6BG" rules="all"><tbody><tr><td rowspan="1" colspan="1"/><td rowspan="1" colspan="1">
                    <bold>fe</bold>
                  </td><td rowspan="1" colspan="1">
                    <bold>ti</bold>
                  </td><td rowspan="1" colspan="1">
                    <bold>ta<sub>1</sub></bold>
                  </td><td rowspan="1" colspan="1">
                    <bold>ta<sub>2</sub></bold>
                  </td><td rowspan="1" colspan="1">
                    <bold>ta<sub>3</sub></bold>
                  </td></tr><tr><td rowspan="1" colspan="1">P<sub>1</sub></td><td rowspan="1" colspan="1">877–1002, 963</td><td rowspan="1" colspan="1">739–797, 770</td><td rowspan="1" colspan="1">1223–1361, 1270 (4)</td><td rowspan="1" colspan="1">596–638, 621 (4)</td><td rowspan="1" colspan="1">484–524, 505 (4)</td></tr><tr><td rowspan="1" colspan="1">P<sub>2</sub></td><td rowspan="1" colspan="1">831–978, 925 (6)</td><td rowspan="1" colspan="1">788–872, 826</td><td rowspan="1" colspan="1">461–520, 490</td><td rowspan="1" colspan="1">234–264, 248</td><td rowspan="1" colspan="1">175–205, 190</td></tr><tr><td rowspan="1" colspan="1">P<sub>3</sub></td><td rowspan="1" colspan="1">987–1080, 1038 (6)</td><td rowspan="1" colspan="1">1071–1182, 1116</td><td rowspan="1" colspan="1">712–795, 748 (6)</td><td rowspan="1" colspan="1">370–413, 392 (6)</td><td rowspan="1" colspan="1">306–343, 318 (6)</td></tr><tr><td rowspan="1" colspan="1"/><td rowspan="1" colspan="1">
                    <bold>ta<sub>4</sub></bold>
                  </td><td rowspan="1" colspan="1">
                    <bold>ta<sub>5</sub></bold>
                  </td><td rowspan="1" colspan="1">
                    <bold>LR</bold>
                  </td><td rowspan="1" colspan="1">
                    <bold>BV</bold>
                  </td><td rowspan="1" colspan="1">
                    <bold>SV</bold>
                  </td></tr><tr><td rowspan="1" colspan="1">P<sub>1</sub></td><td rowspan="1" colspan="1">362–412, 394 (4)</td><td rowspan="1" colspan="1">174–191, 185 (4)</td><td rowspan="1" colspan="1">1.61–1.71, 1.65 (4)</td><td rowspan="1" colspan="1">1.72–1.81, 1.76 (4)</td><td rowspan="1" colspan="1">1.23–1.46, 1.37 (4)</td></tr><tr><td rowspan="1" colspan="1">P<sub>2</sub></td><td rowspan="1" colspan="1">115–134, 124</td><td rowspan="1" colspan="1">100–111, 106</td><td rowspan="1" colspan="1">0.56–0.62, 0.59</td><td rowspan="1" colspan="1">3.06–3.53, 3.34 (6)</td><td rowspan="1" colspan="1">3.41–3.83, 3.59 (6)</td></tr><tr><td rowspan="1" colspan="1">P<sub>3</sub></td><td rowspan="1" colspan="1">168–188, 179 (6)</td><td rowspan="1" colspan="1">122–126, 124 (6)</td><td rowspan="1" colspan="1">0.66–0.68, 0.67 (6)</td><td rowspan="1" colspan="1">2.82–2.88, 2.86 (6)</td><td rowspan="1" colspan="1">2.82–2.93, 2.88 (6)</td></tr></tbody></table></table-wrap><p><bold><italic>Hypopygium</italic></bold> (Figs <xref ref-type="fig" rid="F8">8</xref>, <xref ref-type="fig" rid="F9">9B, C, E, F</xref>). The posterior margin of tergite IX is shoulder-shaped and bears 20–36, 30 setae. Laterosternite IX has 4–5, 4 setae. The anal point measures 77–87, 81 μm long and is parallel-sided with a rounded apex. The anal tergite bands are V-shaped and fused in the middle. The phallapodeme measures 115–135, 126 μm long, and the transverse sternapodeme is 64–90, 73 μm long. The superior volsella is crescent-like, 37–55, 48 μm long, 16–27, 21 μm wide, covered with microtrichia, and bears two strong setae at the apex. The inferior volsella is finger-shaped, 19–23, 21 μm long, dentate at the base, bearing two setae at the apex, and lacking free microtrichia. The gonocoxite measures 167–175, 170 μm long and bears five strong setae along the inner margin. The gonostylus is 150–157, 155 μm long, curved slightly at 1/3 distance from the base, swelling at the distal 1/3, with a small protrusion at the apex and bearing one apical seta. HR 1.08–1.12, 1.10. HV 2.96–3.38, 3.18.</p><fig id="F8" position="float" orientation="portrait"><object-id xmlns:xlink="http://www.w3.org/1999/xlink" content-type="doi" xlink:type="simple">10.3897/zookeys.1200.119225.figure8</object-id><object-id xmlns:xlink="http://www.w3.org/1999/xlink" content-type="arpha" xlink:type="simple">3B9FB487-C38F-54C5-821A-FA40BC724162</object-id><label>Figure 8.</label><caption><p><italic><tp:taxon-name><tp:taxon-name-part taxon-name-part-type="genus" reg="Cryptochironomus">Cryptochironomus</tp:taxon-name-part><tp:taxon-name-part taxon-name-part-type="species" reg="dentatus">dentatus</tp:taxon-name-part></tp:taxon-name></italic> Liu, sp. nov., holotype male <bold>A</bold> hypopygium, dorsal view <bold>B</bold> hypopygium, ventral view <bold>C</bold> abdomen <bold>D</bold> anal point <bold>E</bold> superior volsella <bold>F</bold> inferior volsella. Scale bars: 50 μm (<bold>A, B, D–F</bold>); 500 μm (<bold>C</bold>).</p></caption><graphic xmlns:xlink="http://www.w3.org/1999/xlink" xlink:href="zookeys-1200-275_article-119225__-g008.jpg" position="float" orientation="portrait" xlink:type="simple" id="oo_1044271.jpg"><uri content-type="original_file" xlink:type="simple">https://binary.pensoft.net/fig/1044271</uri></graphic></fig><fig id="F9" position="float" orientation="portrait"><object-id xmlns:xlink="http://www.w3.org/1999/xlink" content-type="doi" xlink:type="simple">10.3897/zookeys.1200.119225.figure9</object-id><object-id xmlns:xlink="http://www.w3.org/1999/xlink" content-type="arpha" xlink:type="simple">88C20DB6-41A1-5FB4-85E8-052958516406</object-id><label>Figure 9.</label><caption><p><italic><tp:taxon-name><tp:taxon-name-part taxon-name-part-type="genus" reg="Cryptochironomus">Cryptochironomus</tp:taxon-name-part><tp:taxon-name-part taxon-name-part-type="species" reg="dentatus">dentatus</tp:taxon-name-part></tp:taxon-name></italic> Liu, sp. nov., holotype male <bold>A</bold> frontal tubercles <bold>B</bold> anal point <bold>C</bold> inferior volsella <bold>D</bold> wing <bold>E</bold> hypopygium, dorsal view <bold>F</bold> hypopygium, ventral view.</p></caption><graphic xmlns:xlink="http://www.w3.org/1999/xlink" xlink:href="zookeys-1200-275_article-119225__-g009.jpg" position="float" orientation="portrait" xlink:type="simple" id="oo_1044272.jpg"><uri content-type="original_file" xlink:type="simple">https://binary.pensoft.net/fig/1044272</uri></graphic></fig></tp:treatment-sec><tp:treatment-sec sec-type="etymology" id="SECID0EQMAG"><title>Etymology.</title><p>From the Latin, <italic>dentatus</italic>, dentate, tooth-like, referring to the shape of the base of inferior volsella, adjective in the nominative singular.</p></tp:treatment-sec><tp:treatment-sec sec-type="remarks" id="SECID0EYMAG"><title>Remarks.</title><p><italic><tp:taxon-name><tp:taxon-name-part taxon-name-part-type="genus" reg="Cryptochironomus">Cryptochironomus</tp:taxon-name-part><tp:taxon-name-part taxon-name-part-type="species" reg="dentatus">dentatus</tp:taxon-name-part></tp:taxon-name></italic> Liu, sp. nov. bears resemblance to <italic><tp:taxon-name><tp:taxon-name-part taxon-name-part-type="genus" reg="Cryptochironomus">C.</tp:taxon-name-part><tp:taxon-name-part taxon-name-part-type="species" reg="fulvus">fulvus</tp:taxon-name-part></tp:taxon-name></italic> Johannsen, 1905 due to its similar frontal tubercles, anal point, and superior volsella. However, <italic><tp:taxon-name><tp:taxon-name-part taxon-name-part-type="genus" reg="Cryptochironomus">C.</tp:taxon-name-part><tp:taxon-name-part taxon-name-part-type="species" reg="dentatus">dentatus</tp:taxon-name-part></tp:taxon-name></italic> Liu, sp. nov. can be distinguished from <italic><tp:taxon-name><tp:taxon-name-part taxon-name-part-type="genus" reg="Cryptochironomus">C.</tp:taxon-name-part><tp:taxon-name-part taxon-name-part-type="species" reg="fulvus">fulvus</tp:taxon-name-part></tp:taxon-name></italic> by the following combination of characters: absence of spots on the thorax, tergite IX with a shoulder-shaped posterior margin, inferior volsella with a finger-shape and dentate base; whereas <italic><tp:taxon-name><tp:taxon-name-part taxon-name-part-type="genus" reg="Cryptochironomus">C.</tp:taxon-name-part><tp:taxon-name-part taxon-name-part-type="species" reg="fulvus">fulvus</tp:taxon-name-part></tp:taxon-name></italic>, has dark brown spots on the thorax, tergite IX with a conical posterior margin, and inferior volsella with a tuberculate and non-dentate base.</p></tp:treatment-sec></tp:taxon-treatment>
