# Supplementary material for: ﻿Six new species of Cryptochironomus Kieffer (Diptera, Chironomidae) from the Nearctic region
Source: Zookeys. 2024 May 9;1200:275–302. doi: 10.3897/zookeys.1200.119225 (PMC11099473; doi:10.3897/zookeys.1200.119225)
Supplement: XML Treatment for Cryptochironomus ferringtoni [file zookeys.1200.119225-treatment4.xml]

<!DOCTYPE tp:taxon-treatment
  PUBLIC "-//TaxonX//DTD Taxonomic Treatment Publishing DTD v0 20100105//EN" "tax-treatment-NSO.dtd">
<tp:taxon-treatment xmlns:tp="http://www.plazi.org/taxpub"><tp:treatment-meta><kwd-group><label>Taxon classification</label><kwd>
              <named-content content-type="kingdom">Animalia</named-content>
            </kwd><kwd>
              <named-content content-type="order">Diptera</named-content>
            </kwd><kwd>
              <named-content content-type="family">Chironomidae</named-content>
            </kwd></kwd-group><mixed-citation publication-type="journal"><person-group><name><surname>Liu</surname><given-names>Wen-Bin</given-names></name><name><surname>Wang</surname><given-names>Cheng-Yan</given-names></name><name><surname>Tang</surname><given-names>Ya-Ning</given-names></name><name><surname>Wang</surname><given-names>Ying</given-names></name><name><surname>Pei</surname><given-names>Wen-Xuan</given-names></name><name><surname>Yan</surname><given-names>Chun-Cai</given-names></name></person-group><article-title>﻿Six new species of <italic><tp:taxon-name><tp:taxon-name-part taxon-name-part-type="genus" reg="Cryptochironomus">Cryptochironomus</tp:taxon-name-part></tp:taxon-name></italic> Kieffer (<tp:taxon-name><tp:taxon-name-part taxon-name-part-type="order">Diptera</tp:taxon-name-part></tp:taxon-name>, <tp:taxon-name><tp:taxon-name-part taxon-name-part-type="family">Chironomidae</tp:taxon-name-part></tp:taxon-name>) from the Nearctic region</article-title><source>Zookeys</source><day>09</day><month>05</month><year>2024</year><volume>1200</volume><fpage>275</fpage><lpage>302</lpage><pub-id pub-id-type="doi">10.3897/zookeys.1200.119225</pub-id></mixed-citation></tp:treatment-meta><tp:nomenclature><label>﻿</label><tp:taxon-name>
            <object-id xmlns:xlink="http://www.w3.org/1999/xlink" content-type="arpha" xlink:type="simple">ECE142BA-22BE-5238-8557-228345404BC6</object-id>
            <tp:taxon-name-part taxon-name-part-type="genus" reg="Cryptochironomus">Cryptochironomus</tp:taxon-name-part>
            <tp:taxon-name-part taxon-name-part-type="species" reg="ferringtoni">ferringtoni</tp:taxon-name-part>
            <object-id xmlns:xlink="http://www.w3.org/1999/xlink" content-type="zoobank" xlink:type="simple">https://zoobank.org/C4891774-65E5-429C-9F82-452A5829F324</object-id>
          </tp:taxon-name><tp:taxon-authority>Liu</tp:taxon-authority><tp:taxon-status xmlns:xlink="http://www.w3.org/1999/xlink" xlink:type="simple">sp. nov.</tp:taxon-status><xref ref-type="fig" rid="F10">Figs 10</xref><xref ref-type="fig" rid="F11">, 11</xref><xref ref-type="fig" rid="F12">, 12</xref></tp:nomenclature><tp:treatment-sec sec-type="type material" id="SECID0ELQAG"><title>Type material.</title><p><bold><italic>Holotype</italic>.</bold> One male, USA, South Dakota State, Springfield, Lewis and Clark Lake, Boat Basin, <named-content xmlns:xlink="http://www.w3.org/1999/xlink" content-type="dwc:verbatimCoordinates" xlink:type="simple"><named-content content-type="geo-json" specific-use="{&#34;type&#34;:&#34;Point&#34;,&#34;coordinates&#34;:[-97.817222,43.459167]}" id="NCID0EZQAG" xlink:type="simple">42°87'33"N, 97°49'02"W</named-content></named-content>, 13–17.VII.1964, leg: Pat Hadson. <bold><italic>Paratypes</italic>.</bold> 3 males, Ohio, Cincinnati, Federal Water Quality Association, lab on the window, 26.X.1970, leg: W. T. Mason. 2 males, Springfield South Dakota, Boat Basin, Springfield, Lewist Clank Lake, 13–17.VII.1964, leg: Pat Hadson.</p></tp:treatment-sec><tp:treatment-sec sec-type="description" id="SECID0ECRAG"><title>Diagnostic characters.</title><p>Tergite IX with slightly cone-like posterior margin; anal point narrow at basal 1/3, expanded at 1/3 of the apex, apically rounded; superior volsella crescent-like, with hook-like extension at the base, apically rounded; inferior volsella triangular widest at base, apex with a small protrusion; the junction of gonostylus and gonocoxite concaved obviously; gonostylus widest at basal 1/3, tapered to the apex.</p></tp:treatment-sec><tp:treatment-sec sec-type="description" id="SECID0EHRAG"><title>Description.</title><p><bold>Male</bold> (<italic>n</italic> = 6, unless stated).</p><p>Total length 3.29–3.91, 3.58 mm. Wing length 1.47–1.69, 1.61 mm. Total length/wing length 2.12–2.37, 2.23. Wing length/length of profemur 1.81–2.24, 2.02.</p><p><bold><italic>Coloration</italic>.</bold> Thorax yellowish brown. Femora of front legs yellowish brown, tibiae and tarsi lost; mid and hind legs yellowish brown. Abdomen pale yellow, hypopygium yellowish brown.</p><p><bold><italic>Head</italic></bold> (Fig. <xref ref-type="fig" rid="F10">10B</xref>). Antenna with 11 flagellomeres, ultimate flagellomere 698–754, 724 (4) μm long. AR 2.29–2.49, 2.41 (4). Frontal tubercles absent. Temporal setae 14–17, 15. Clypeus with 12–18, 14 setae. Tentorium 126–153, 140 μm long, 31–37, 34 μm wide. Palpomere lengths (in μm): 21–36, 32; 41–56, 49; 126–155, 144; 114–144, 132; 174–232, 204; Pm5/Pm3 1.18–1.55, 1.40.</p><fig id="F10" position="float" orientation="portrait"><object-id xmlns:xlink="http://www.w3.org/1999/xlink" content-type="doi" xlink:type="simple">10.3897/zookeys.1200.119225.figure10</object-id><object-id xmlns:xlink="http://www.w3.org/1999/xlink" content-type="arpha" xlink:type="simple">CEA1A3A7-C8CA-5D32-9694-6B33B229A92C</object-id><label>Figure 10.</label><caption><p><italic><tp:taxon-name><tp:taxon-name-part taxon-name-part-type="genus" reg="Cryptochironomus">Cryptochironomus</tp:taxon-name-part><tp:taxon-name-part taxon-name-part-type="species" reg="ferringtoni">ferringtoni</tp:taxon-name-part></tp:taxon-name></italic> Liu, sp. nov., holotype male <bold>A</bold> wing <bold>B</bold> head <bold>C</bold> thorax. Scale bars: 200 μm.</p></caption><graphic xmlns:xlink="http://www.w3.org/1999/xlink" xlink:href="zookeys-1200-275_article-119225__-g010.jpg" position="float" orientation="portrait" xlink:type="simple" id="oo_1044273.jpg"><uri content-type="original_file" xlink:type="simple">https://binary.pensoft.net/fig/1044273</uri></graphic></fig><p><bold><italic>Thorax</italic></bold> (Fig. <xref ref-type="fig" rid="F10">10C</xref>). Antepronotals bare; acrostichals 4–7, 5; dorsocentrals 4–8, 7; prealars 4–5, 5. Scutellum with 8–14, 11 setae.</p><p><bold><italic>Wing</italic></bold> (Figs <xref ref-type="fig" rid="F10">10A</xref>, <xref ref-type="fig" rid="F12">12C</xref>). VR 1.13–1.19, 1.16. R with 12–17, 15 setae, R<sub>1</sub> with 10–16, 14 setae, R<sub>4+5</sub> with 15–21, 19 setae. Brachiolum with 2–3, 2 setae. Squama bare.</p><p><bold><italic>Legs</italic>.</bold> Front tibia with three subapical setae, 113–132, 123 (3) μm, 124–127, 126 (3) μm, 128–144, 135 (3) μm. Mid legs with two spurs, 16–23, 20 μm and 20–34, 27 μm long, tibial comb 20–39, 30 μm and 27–40, 32 μm wide. Spurs of hind tibia 19–30, 26 μm and 30–45, 36 μm long, tibial comb 30–43, 36 μm and 50–83, 67 μm wide. Tarsus I of mid leg with 4–5, 4 sensilla chaetica, tarsus I of metapedes leg with 3–4, 4 sensilla chaetica. Lengths (in μm) and proportions of legs as in Table <xref ref-type="table" rid="T4">4</xref>.</p><table-wrap id="T4" position="float" orientation="portrait"><label>Table 4.</label><caption><p>Lengths (in μm) and proportions of legs of <italic><tp:taxon-name><tp:taxon-name-part taxon-name-part-type="genus" reg="Cryptochironomus">Cryptochironomus</tp:taxon-name-part><tp:taxon-name-part taxon-name-part-type="species" reg="ferringtoni">ferringtoni</tp:taxon-name-part></tp:taxon-name></italic> Liu, sp. nov., adult males (<italic>n</italic> = 6, unless stated).</p></caption><table id="TID0EXKAI" rules="all"><tbody><tr><td rowspan="1" colspan="1"/><td rowspan="1" colspan="1">
                    <bold>fe</bold>
                  </td><td rowspan="1" colspan="1">
                    <bold>ti</bold>
                  </td><td rowspan="1" colspan="1">
                    <bold>ta<sub>1</sub></bold>
                  </td><td rowspan="1" colspan="1">
                    <bold>ta<sub>2</sub></bold>
                  </td><td rowspan="1" colspan="1">
                    <bold>ta<sub>3</sub></bold>
                  </td></tr><tr><td rowspan="1" colspan="1">P<sub>1</sub></td><td rowspan="1" colspan="1">724–938, 800</td><td rowspan="1" colspan="1">483–559, 531</td><td rowspan="1" colspan="1">960 (1)</td><td rowspan="1" colspan="1">-</td><td rowspan="1" colspan="1">-</td></tr><tr><td rowspan="1" colspan="1">P<sub>2</sub></td><td rowspan="1" colspan="1">633–730, 691</td><td rowspan="1" colspan="1">554–662, 613</td><td rowspan="1" colspan="1">389–468, 430</td><td rowspan="1" colspan="1">159–186, 172</td><td rowspan="1" colspan="1">112–134, 125</td></tr><tr><td rowspan="1" colspan="1">P<sub>3</sub></td><td rowspan="1" colspan="1">610–797, 711</td><td rowspan="1" colspan="1">710–850, 795</td><td rowspan="1" colspan="1">566–638, 603 (4)</td><td rowspan="1" colspan="1">245–296, 269 (4)</td><td rowspan="1" colspan="1">204–238, 220 (4)</td></tr><tr><td rowspan="1" colspan="1"/><td rowspan="1" colspan="1">
                    <bold>ta<sub>4</sub></bold>
                  </td><td rowspan="1" colspan="1">
                    <bold>ta<sub>5</sub></bold>
                  </td><td rowspan="1" colspan="1">
                    <bold>LR</bold>
                  </td><td rowspan="1" colspan="1">
                    <bold>BV</bold>
                  </td><td rowspan="1" colspan="1">
                    <bold>SV</bold>
                  </td></tr><tr><td rowspan="1" colspan="1">P<sub>1</sub></td><td rowspan="1" colspan="1">-</td><td rowspan="1" colspan="1">-</td><td rowspan="1" colspan="1">1.81</td><td rowspan="1" colspan="1">-</td><td rowspan="1" colspan="1">-</td></tr><tr><td rowspan="1" colspan="1">P<sub>2</sub></td><td rowspan="1" colspan="1">73–89, 80</td><td rowspan="1" colspan="1">62–74, 67</td><td rowspan="1" colspan="1">0.69–0.71, 0.70</td><td rowspan="1" colspan="1">3.73–3.99, 3.91</td><td rowspan="1" colspan="1">2.93–3.08, 3.04</td></tr><tr><td rowspan="1" colspan="1">P<sub>3</sub></td><td rowspan="1" colspan="1">122–142, 131 (4)</td><td rowspan="1" colspan="1">80–91, 85 (4)</td><td rowspan="1" colspan="1">0.73–0.80, 0.76 (4)</td><td rowspan="1" colspan="1">2.87–3.12, 2.99 (4)</td><td rowspan="1" colspan="1">2.33–2.59, 2.50 (4)</td></tr></tbody></table></table-wrap><p><bold><italic>Hypopygium</italic></bold> (Figs <xref ref-type="fig" rid="F11">11</xref>, <xref ref-type="fig" rid="F12">12A, B, D, E</xref>). The posterior margin of tergite IX is slightly cone-like and bears 12–20, 16 setae located dorsally and ventrally near the base of the anal point. Laterosternite IX has 3–6, 4 lateral setae. The anal point measures 55–63, 59 μm long and is contracted at the basal 1/3, expanded at the 1/3 of the apex, and apically rounded. The anal tergite bands are V-shaped and jointed medially. The phallapodeme measures 93–102, 96 μm long, and the transverse sternapodeme is 43–67, 54 μm long. The superior volsella is crescent-like, 35–39, 37 μm long, 18–27, 22 μm wide, with a hook-like extension at the base, apically rounded, and bears two strong setae at the apex. The inferior volsella is triangular, 12–15, 13 μm long, widest at the base, tapered towards the apex, with a small protrusion at the apex and bearing one seta. The gonocoxite measures 105–124, 116 μm long. The junction of the gonostylus and gonocoxite is distinctively concave. The gonostylus is 104–126, 115 μm long, widest at the basal 1/3, tapered to the apex, and bears one stronger seta at the apex. HR 0.96–1.06, 1.01. HV 2.92–3.33, 3.13.</p><fig id="F11" position="float" orientation="portrait"><object-id xmlns:xlink="http://www.w3.org/1999/xlink" content-type="doi" xlink:type="simple">10.3897/zookeys.1200.119225.figure11</object-id><object-id xmlns:xlink="http://www.w3.org/1999/xlink" content-type="arpha" xlink:type="simple">F01FC412-0534-5FF4-975A-27EB824A462A</object-id><label>Figure 11.</label><caption><p><italic><tp:taxon-name><tp:taxon-name-part taxon-name-part-type="genus" reg="Cryptochironomus">Cryptochironomus</tp:taxon-name-part><tp:taxon-name-part taxon-name-part-type="species" reg="ferringtoni">ferringtoni</tp:taxon-name-part></tp:taxon-name></italic> Liu, sp. nov., holotype male <bold>A</bold> hypopygium, dorsal view <bold>B</bold> hypopygium, ventral view <bold>C</bold> abdomen <bold>D</bold> anal point <bold>E</bold> superior volsella <bold>F</bold> inferior volsella. Scale bars: 50 μm (<bold>A, B, D–F</bold>); 500 μm (<bold>C</bold>).</p></caption><graphic xmlns:xlink="http://www.w3.org/1999/xlink" xlink:href="zookeys-1200-275_article-119225__-g011.jpg" position="float" orientation="portrait" xlink:type="simple" id="oo_1044274.jpg"><uri content-type="original_file" xlink:type="simple">https://binary.pensoft.net/fig/1044274</uri></graphic></fig><fig id="F12" position="float" orientation="portrait"><object-id xmlns:xlink="http://www.w3.org/1999/xlink" content-type="doi" xlink:type="simple">10.3897/zookeys.1200.119225.figure12</object-id><object-id xmlns:xlink="http://www.w3.org/1999/xlink" content-type="arpha" xlink:type="simple">99929D6C-EECB-545C-965E-BEE520D36C2B</object-id><label>Figure 12.</label><caption><p><italic><tp:taxon-name><tp:taxon-name-part taxon-name-part-type="genus" reg="Cryptochironomus">Cryptochironomus</tp:taxon-name-part><tp:taxon-name-part taxon-name-part-type="species" reg="ferringtoni">ferringtoni</tp:taxon-name-part></tp:taxon-name></italic> Liu, sp. nov., holotype male <bold>A</bold> anal point <bold>B</bold> inferior volsella <bold>C</bold> wing <bold>D</bold> hypopygium, dorsal view <bold>E</bold> hypopygium, ventral view.</p></caption><graphic xmlns:xlink="http://www.w3.org/1999/xlink" xlink:href="zookeys-1200-275_article-119225__-g012.jpg" position="float" orientation="portrait" xlink:type="simple" id="oo_1044275.jpg"><uri content-type="original_file" xlink:type="simple">https://binary.pensoft.net/fig/1044275</uri></graphic></fig></tp:treatment-sec><tp:treatment-sec sec-type="etymology" id="SECID0EK5AG"><title>Etymology.</title><p>Name after Dr. Leonard Charles Ferrington Jr., for his outstanding contribution to the knowledge of <tp:taxon-name><tp:taxon-name-part taxon-name-part-type="family">Chironomidae</tp:taxon-name-part></tp:taxon-name> taxonomy; noun in nominative case.</p></tp:treatment-sec><tp:treatment-sec sec-type="remarks" id="SECID0EV5AG"><title>Remarks.</title><p><italic><tp:taxon-name><tp:taxon-name-part taxon-name-part-type="genus" reg="Cryptochironomus">Cryptochironomus</tp:taxon-name-part><tp:taxon-name-part taxon-name-part-type="species" reg="ferringtoni">ferringtoni</tp:taxon-name-part></tp:taxon-name></italic> Liu, sp. nov. bears resemblance to <italic><tp:taxon-name><tp:taxon-name-part taxon-name-part-type="genus" reg="Cryptochironomus">C.</tp:taxon-name-part><tp:taxon-name-part taxon-name-part-type="species" reg="rostratus">rostratus</tp:taxon-name-part></tp:taxon-name></italic> Kiffer, 1921 due to its similar shapes of the posterior margin of tergite IX and superior volsella. However, it can be distinguished from <italic><tp:taxon-name><tp:taxon-name-part taxon-name-part-type="genus" reg="Cryptochironomus">C.</tp:taxon-name-part><tp:taxon-name-part taxon-name-part-type="species" reg="rostratus">rostratus</tp:taxon-name-part></tp:taxon-name></italic> by the absence of frontal tubercles, contraction of the anal point at the basal 1/3 and expansion at the apical 1/3, and a triangular inferior volsella in <italic><tp:taxon-name><tp:taxon-name-part taxon-name-part-type="genus" reg="Cryptochironomus">C.</tp:taxon-name-part><tp:taxon-name-part taxon-name-part-type="species" reg="ferringtoni">ferringtoni</tp:taxon-name-part></tp:taxon-name></italic> Liu, sp. nov.; whereas <italic><tp:taxon-name><tp:taxon-name-part taxon-name-part-type="genus" reg="Cryptochironomus">C.</tp:taxon-name-part><tp:taxon-name-part taxon-name-part-type="species" reg="rostratus">rostratus</tp:taxon-name-part></tp:taxon-name></italic> frontal tubercles, a distally tapering or parallel-sided anal point, and a tuberculate inferior.</p></tp:treatment-sec></tp:taxon-treatment>
