# Supplementary material for: ﻿Six new species of Cryptochironomus Kieffer (Diptera, Chironomidae) from the Nearctic region
Source: Zookeys. 2024 May 9;1200:275–302. doi: 10.3897/zookeys.1200.119225 (PMC11099473; doi:10.3897/zookeys.1200.119225)
Supplement: XML Treatment for Cryptochironomus parallelus [file zookeys.1200.119225-treatment5.xml]

<!DOCTYPE tp:taxon-treatment
  PUBLIC "-//TaxonX//DTD Taxonomic Treatment Publishing DTD v0 20100105//EN" "tax-treatment-NSO.dtd">
<tp:taxon-treatment xmlns:tp="http://www.plazi.org/taxpub"><tp:treatment-meta><kwd-group><label>Taxon classification</label><kwd>
              <named-content content-type="kingdom">Animalia</named-content>
            </kwd><kwd>
              <named-content content-type="order">Diptera</named-content>
            </kwd><kwd>
              <named-content content-type="family">Chironomidae</named-content>
            </kwd></kwd-group><mixed-citation publication-type="journal"><person-group><name><surname>Liu</surname><given-names>Wen-Bin</given-names></name><name><surname>Wang</surname><given-names>Cheng-Yan</given-names></name><name><surname>Tang</surname><given-names>Ya-Ning</given-names></name><name><surname>Wang</surname><given-names>Ying</given-names></name><name><surname>Pei</surname><given-names>Wen-Xuan</given-names></name><name><surname>Yan</surname><given-names>Chun-Cai</given-names></name></person-group><article-title>﻿Six new species of <italic><tp:taxon-name><tp:taxon-name-part taxon-name-part-type="genus" reg="Cryptochironomus">Cryptochironomus</tp:taxon-name-part></tp:taxon-name></italic> Kieffer (<tp:taxon-name><tp:taxon-name-part taxon-name-part-type="order">Diptera</tp:taxon-name-part></tp:taxon-name>, <tp:taxon-name><tp:taxon-name-part taxon-name-part-type="family">Chironomidae</tp:taxon-name-part></tp:taxon-name>) from the Nearctic region</article-title><source>Zookeys</source><day>09</day><month>05</month><year>2024</year><volume>1200</volume><fpage>275</fpage><lpage>302</lpage><pub-id pub-id-type="doi">10.3897/zookeys.1200.119225</pub-id></mixed-citation></tp:treatment-meta><tp:nomenclature><label>﻿</label><tp:taxon-name>
            <object-id xmlns:xlink="http://www.w3.org/1999/xlink" content-type="arpha" xlink:type="simple">56306045-213F-53F2-BFF8-1B3283A26322</object-id>
            <tp:taxon-name-part taxon-name-part-type="genus" reg="Cryptochironomus">Cryptochironomus</tp:taxon-name-part>
            <tp:taxon-name-part taxon-name-part-type="species" reg="parallelus">parallelus</tp:taxon-name-part>
            <object-id xmlns:xlink="http://www.w3.org/1999/xlink" content-type="zoobank" xlink:type="simple">https://zoobank.org/C30E333F-00DF-49CB-B611-8BDD3E032EBB</object-id>
          </tp:taxon-name><tp:taxon-authority>Liu</tp:taxon-authority><tp:taxon-status xmlns:xlink="http://www.w3.org/1999/xlink" xlink:type="simple">sp. nov.</tp:taxon-status><xref ref-type="fig" rid="F13">Figs 13</xref><xref ref-type="fig" rid="F14">, 14</xref><xref ref-type="fig" rid="F15">, 15</xref></tp:nomenclature><tp:treatment-sec sec-type="type material" id="SECID0EICBG"><title>Type material.</title><p><bold><italic>Holotype</italic>.</bold> one male, USA, New Mexico State, Catron Country, San Francisco River at Glenwood, <named-content xmlns:xlink="http://www.w3.org/1999/xlink" content-type="dwc:verbatimCoordinates" xlink:type="simple"><named-content content-type="geo-json" specific-use="{&#34;type&#34;:&#34;Point&#34;,&#34;coordinates&#34;:[-109.466944,33.214444]}" id="NCID0EWCBG" xlink:type="simple">33°12'52"N, 109°28'01"W</named-content></named-content>, 7.III.1976, reared, leg: Sta. H &amp; M. Beard. <bold><italic>Paratypes</italic>.</bold> 2 males, USA, New Mexico State, Catron Country, San Francisco River, 17.IX.1974, leg: M. Beard. 1 male, USA, New Mexico State, Catron Country, San Francisco River at Glenwood, 7.III.1976, reared, leg: Sta. H &amp; M. Beard.</p></tp:treatment-sec><tp:treatment-sec sec-type="description" id="SECID0E6CBG"><title>Diagnostic characters.</title><p>Thorax brown, with dark brown spots. Femora and tibiae of mid and hind legs dark brown at proximal and distal 1/5. The posterior margin of tergite IX cone-like; anal point slender, parallel-sided, apically rounded; superior volsella parallel-sided at base, slightly curved in the middle, widest at 1/3 distance from apex and apically swollen; inferior volsella thumb-like, with slight extension at base; gonostylus curved at 1/4 distance from base, parallel-sided towards apex, rounded apically.</p></tp:treatment-sec><tp:treatment-sec sec-type="description" id="SECID0EEDBG"><title>Description.</title><p><bold>Male</bold> (<italic>n</italic> = 4, unless stated).</p><p>Total length 4.24–5.05, 4.59 mm. Wing length 2.00–2.37, 2.12 mm. Total length/wing length 2.12–2.27, 2.17. Wing length/length of profemur 1.95–2.31, 2.20.</p><p><bold><italic>Coloration</italic>.</bold> Thorax brown, with dark brown spots. Femora and tibiae of front legs dark brown except for yellowish brown at distal 3/4, tarsi I dark brown except for yellowish brown at basal, tarsi II–V dark brown; femora and tibiae of mid and hind legs both dark brown at both proximal and distal 1/5, yellowish brown in the middle, tarsi I yellowish brown except for dark yellowish brown at apex, tarsi II–V dark yellowish brown. Abdomen yellowish brown, hypopygium dark yellowish brown.</p><p><bold><italic>Head</italic></bold> (Figs <xref ref-type="fig" rid="F13">13B</xref>, <xref ref-type="fig" rid="F15">15A</xref>). Antenna with 11 flagellomeres, ultimate flagellomere 697–802, 746 μm long. AR 1.99–2.37, 2.17. Frontal tubercles conical, 15–23, 19 (3) μm high, 10–14, 13 (3) μm width at base. Temporal setae 16–23, 18. Clypeus with 14–18, 16 setae. Tentorium 115–144, 135 μm long, 39–42, 41 μm wide. Palpomere lengths (in μm): 34–49, 40; 73–84, 79; 156–176, 169; 132–142, 137; 191–225, 211; Pm5/Pm3 1.14–1.35, 1.26.</p><fig id="F13" position="float" orientation="portrait"><object-id xmlns:xlink="http://www.w3.org/1999/xlink" content-type="doi" xlink:type="simple">10.3897/zookeys.1200.119225.figure13</object-id><object-id xmlns:xlink="http://www.w3.org/1999/xlink" content-type="arpha" xlink:type="simple">92F5AA12-963A-52AD-A203-E06D73B8A663</object-id><label>Figure 13.</label><caption><p><italic><tp:taxon-name><tp:taxon-name-part taxon-name-part-type="genus" reg="Cryptochironomus">Cryptochironomus</tp:taxon-name-part><tp:taxon-name-part taxon-name-part-type="species" reg="parallelus">parallelus</tp:taxon-name-part></tp:taxon-name></italic> Liu, sp. nov., holotype male <bold>A</bold> wing <bold>B</bold> head <bold>C</bold> thorax. Scale bars: 200 μm.</p></caption><graphic xmlns:xlink="http://www.w3.org/1999/xlink" xlink:href="zookeys-1200-275_article-119225__-g013.jpg" position="float" orientation="portrait" xlink:type="simple" id="oo_1044276.jpg"><uri content-type="original_file" xlink:type="simple">https://binary.pensoft.net/fig/1044276</uri></graphic></fig><p><bold><italic>Thorax</italic></bold> (Fig. <xref ref-type="fig" rid="F13">13C</xref>). Antepronotals bare; acrostichals 5–10, 8; dorsocentrals 8–11, 10; prealars 4. Scutellum with 14–16, 15 setae.</p><p>Wing (Figs <xref ref-type="fig" rid="F13">13A</xref>, <xref ref-type="fig" rid="F15">15D</xref>). VR 1.02–1.09, 1.06. R with 10–18, 14 setae, R<sub>1</sub> with 6–10, 8 setae, R<sub>4+5</sub> with 10–15, 12 setae. Brachiolum with three setae. Squama with 10–17, 14 (2) setae.</p><p><bold><italic>Legs</italic>.</bold> Front tibia with three subapical setae, 114–121, 117.5 (2) μm, 129 (1) μm, 138 (1) μm. Combs of midtibia 41–57, 49 μm wide with 21–29, 24 μm long spur, and 42–61, 54 μm wide with 32–39, 35 μm long spur; combs of hind tibia 28–48, 36 μm wide with 28–36, 34 μm long spur, 80–92, 84 μm wide with 40–50, 44 μm long spur. Tarsus I of mid leg with three sensilla chaetica; tarsus I of hind leg with three sensilla chaetica. Lengths (in μm) and proportions of legs as in Table <xref ref-type="table" rid="T5">5</xref>.</p><table-wrap id="T5" position="float" orientation="portrait"><label>Table 5.</label><caption><p>Lengths (in μm) and proportions of legs of <italic><tp:taxon-name><tp:taxon-name-part taxon-name-part-type="genus" reg="Cryptochironomus">Cryptochironomus</tp:taxon-name-part><tp:taxon-name-part taxon-name-part-type="species" reg="parallelus">parallelus</tp:taxon-name-part></tp:taxon-name></italic> Liu, sp. nov., adult males (<italic>n</italic> = 4, unless stated).</p></caption><table id="TID0EWVAI" rules="all"><tbody><tr><td rowspan="1" colspan="1"/><td rowspan="1" colspan="1">
                    <bold>fe</bold>
                  </td><td rowspan="1" colspan="1">
                    <bold>ti</bold>
                  </td><td rowspan="1" colspan="1">
                    <bold>ta<sub>1</sub></bold>
                  </td><td rowspan="1" colspan="1">
                    <bold>ta<sub>2</sub></bold>
                  </td><td rowspan="1" colspan="1">
                    <bold>ta<sub>3</sub></bold>
                  </td></tr><tr><td rowspan="1" colspan="1">P<sub>1</sub></td><td rowspan="1" colspan="1">871–1112, 945</td><td rowspan="1" colspan="1">675–770, 710</td><td rowspan="1" colspan="1">1091–1125, 1111 (3)</td><td rowspan="1" colspan="1">491–553, 520 (3)</td><td rowspan="1" colspan="1">383–431, 413(3)</td></tr><tr><td rowspan="1" colspan="1">P<sub>2</sub></td><td rowspan="1" colspan="1">728–990, 831</td><td rowspan="1" colspan="1">753–872, 793</td><td rowspan="1" colspan="1">440–540, 477</td><td rowspan="1" colspan="1">224–306, 255</td><td rowspan="1" colspan="1">160–218, 191</td></tr><tr><td rowspan="1" colspan="1">P<sub>3</sub></td><td rowspan="1" colspan="1">845–1083, 960</td><td rowspan="1" colspan="1">922–1124, 990</td><td rowspan="1" colspan="1">704–710, 707 (3)</td><td rowspan="1" colspan="1">338–382, 353 (3)</td><td rowspan="1" colspan="1">270–296, 281 (3)</td></tr><tr><td rowspan="1" colspan="1"/><td rowspan="1" colspan="1">
                    <bold>ta<sub>4</sub></bold>
                  </td><td rowspan="1" colspan="1">
                    <bold>ta<sub>5</sub></bold>
                  </td><td rowspan="1" colspan="1">
                    <bold>LR</bold>
                  </td><td rowspan="1" colspan="1">
                    <bold>BV</bold>
                  </td><td rowspan="1" colspan="1">
                    <bold>SV</bold>
                  </td></tr><tr><td rowspan="1" colspan="1">P<sub>1</sub></td><td rowspan="1" colspan="1">300–334, 316 (3)</td><td rowspan="1" colspan="1">153–167, 160 (3)</td><td rowspan="1" colspan="1">1.60–1.62, 1.61 (3)</td><td rowspan="1" colspan="1">1.85–1.99, 1.91 (3)</td><td rowspan="1" colspan="1">1.40–1.45, 1.42 (3)</td></tr><tr><td rowspan="1" colspan="1">P<sub>2</sub></td><td rowspan="1" colspan="1">106–152, 124</td><td rowspan="1" colspan="1">89–120, 104</td><td rowspan="1" colspan="1">0.58–0.62, 0.60</td><td rowspan="1" colspan="1">3.01–3.42, 3.13</td><td rowspan="1" colspan="1">3.29–3.50, 3.40</td></tr><tr><td rowspan="1" colspan="1">P<sub>3</sub></td><td rowspan="1" colspan="1">158–180, 168 (3)</td><td rowspan="1" colspan="1">107–109, 108 (3)</td><td rowspan="1" colspan="1">0.72–0.77, 0.75 (3)</td><td rowspan="1" colspan="1">2.81–2.83, 2.83 (3)</td><td rowspan="1" colspan="1">2.52–2.84, 2.64 (3)</td></tr></tbody></table></table-wrap><p><bold><italic>Hypopygium</italic></bold> (Figs <xref ref-type="fig" rid="F14">14</xref>, <xref ref-type="fig" rid="F15">15B, C, E, F</xref>). The posterior margin of tergite IX is cone-like and bears ~ 22–36, 28 setae dorsally and ventrally near the base of the anal point. Laterosternite IX has 3–5, 4 setae. The anal point measures 54–65, 59 μm long and is slender with parallel sides, apically rounded. The anal tergite bands are V-shaped and show significant healing in the middle. The phallapodeme measures 103–120, 110 μm long, and the transverse sternapodeme is 56–89, 71 μm long. The superior volsella is 34–54, 47 μm long, 16–19, 17 μm wide, parallel-sided at the base, slightly curved in the middle, widest at the 1/3 distance from the apex, and apically swollen. It is covered with microtrichia and bears two strong setae at the apex. The inferior volsella is thumb-like, 15–20, 17 μm long, with a slight extension at the base and bears two setae at the apex. The gonocoxite measures 161–183, 176 μm long and bears seven strong setae along the inner margin. The gonostylus is 124–132, 127 μm long, curved at the 1/4 distance from the base, parallel-sided towards the apex, rounded apically, bears five short setae along the inner margin and one seta at the apex. HR 1.30–1.44, 1.38. HV 3.42–3.82, 3.60.</p><fig id="F14" position="float" orientation="portrait"><object-id xmlns:xlink="http://www.w3.org/1999/xlink" content-type="doi" xlink:type="simple">10.3897/zookeys.1200.119225.figure14</object-id><object-id xmlns:xlink="http://www.w3.org/1999/xlink" content-type="arpha" xlink:type="simple">AF990F0F-D062-5512-9677-794487BA838C</object-id><label>Figure 14.</label><caption><p><italic><tp:taxon-name><tp:taxon-name-part taxon-name-part-type="genus" reg="Cryptochironomus">Cryptochironomus</tp:taxon-name-part><tp:taxon-name-part taxon-name-part-type="species" reg="parallelus">parallelus</tp:taxon-name-part></tp:taxon-name></italic> Liu, sp. nov., holotype male <bold>A</bold> hypopygium, dorsal view <bold>B</bold> hypopygium, ventral view <bold>C</bold> abdomen <bold>D</bold> anal point <bold>E</bold> superior volsella <bold>F</bold> inferior volsella. Scale bars: 50 μm (<bold>A, B, D–F</bold>); 500 μm (<bold>C</bold>).</p></caption><graphic xmlns:xlink="http://www.w3.org/1999/xlink" xlink:href="zookeys-1200-275_article-119225__-g014.jpg" position="float" orientation="portrait" xlink:type="simple" id="oo_1044277.jpg"><uri content-type="original_file" xlink:type="simple">https://binary.pensoft.net/fig/1044277</uri></graphic></fig><fig id="F15" position="float" orientation="portrait"><object-id xmlns:xlink="http://www.w3.org/1999/xlink" content-type="doi" xlink:type="simple">10.3897/zookeys.1200.119225.figure15</object-id><object-id xmlns:xlink="http://www.w3.org/1999/xlink" content-type="arpha" xlink:type="simple">E0E891FC-BBA1-5A71-9809-E212A727B9E5</object-id><label>Figure 15.</label><caption><p><italic><tp:taxon-name><tp:taxon-name-part taxon-name-part-type="genus" reg="Cryptochironomus">Cryptochironomus</tp:taxon-name-part><tp:taxon-name-part taxon-name-part-type="species" reg="parallelus">parallelus</tp:taxon-name-part></tp:taxon-name></italic> Liu, sp. nov., holotype male <bold>A</bold> frontal tubercles <bold>B</bold> anal point <bold>C</bold> inferior volsella <bold>D</bold> wing <bold>E</bold> hypopygium, dorsal view <bold>F</bold> hypopygium, ventral view.</p></caption><graphic xmlns:xlink="http://www.w3.org/1999/xlink" xlink:href="zookeys-1200-275_article-119225__-g015.jpg" position="float" orientation="portrait" xlink:type="simple" id="oo_1044278.jpg"><uri content-type="original_file" xlink:type="simple">https://binary.pensoft.net/fig/1044278</uri></graphic></fig></tp:treatment-sec><tp:treatment-sec sec-type="etymology" id="SECID0EIQBG"><title>Etymology.</title><p>From the Latin <italic>parallelus</italic>, parallel-sided, referring to the character of anal point, adjective in the nominative singular.</p></tp:treatment-sec><tp:treatment-sec sec-type="remarks" id="SECID0EQQBG"><title>Remarks.</title><p><italic><tp:taxon-name><tp:taxon-name-part taxon-name-part-type="genus" reg="Cryptochironomus">Cryptochironomus</tp:taxon-name-part><tp:taxon-name-part taxon-name-part-type="species" reg="parallelus">parallelus</tp:taxon-name-part></tp:taxon-name></italic> Liu, sp. nov. resembles <italic><tp:taxon-name><tp:taxon-name-part taxon-name-part-type="genus" reg="Cryptochironomus">Cryptochironomus</tp:taxon-name-part><tp:taxon-name-part taxon-name-part-type="species" reg="digitatus">digitatus</tp:taxon-name-part></tp:taxon-name></italic> Malloch, 1915 and <italic><tp:taxon-name><tp:taxon-name-part taxon-name-part-type="genus" reg="Cryptochironomus">Cryptochironomus</tp:taxon-name-part><tp:taxon-name-part taxon-name-part-type="species" reg="blarina">blarina</tp:taxon-name-part></tp:taxon-name></italic> Townes, 1945 by having similar shapes of the posterior margin of tergite IX, inferior volsella and gonostylus. However, it can be distinguished from <italic><tp:taxon-name><tp:taxon-name-part taxon-name-part-type="genus" reg="Cryptochironomus">C.</tp:taxon-name-part><tp:taxon-name-part taxon-name-part-type="species" reg="digitatus">digitatus</tp:taxon-name-part></tp:taxon-name></italic> by the following combination of characters: small frontal tubercles, AR 1.99–2.37, Wing length 2.00–2.37, 2.12 mm, anal point 54–65, 59 μm long and is slender with parallel sides, apically rounded in <italic><tp:taxon-name><tp:taxon-name-part taxon-name-part-type="genus" reg="Cryptochironomus">C.</tp:taxon-name-part><tp:taxon-name-part taxon-name-part-type="species" reg="parallelus">parallelus</tp:taxon-name-part></tp:taxon-name></italic> Liu, sp. nov.; whereas large frontal tubercles, AR 3.14–3.23, superior volsella with a hook-shaped base, and anal point constricted at the 1/3 distance from the base in <italic><tp:taxon-name><tp:taxon-name-part taxon-name-part-type="genus" reg="Cryptochironomus">C.</tp:taxon-name-part><tp:taxon-name-part taxon-name-part-type="species" reg="digitatus">digitatus</tp:taxon-name-part></tp:taxon-name></italic>; whereas large frontal tubercles, AR 3.7, Wing length 3.5 mm, anal point 230 μm long and is gradually tapered and pointed apically in <italic><tp:taxon-name><tp:taxon-name-part taxon-name-part-type="genus" reg="Cryptochironomus">C.</tp:taxon-name-part><tp:taxon-name-part taxon-name-part-type="species" reg="blarina">blarina</tp:taxon-name-part></tp:taxon-name></italic>.</p></tp:treatment-sec></tp:taxon-treatment>
