# Supplementary material for: ﻿Six new species of Cryptochironomus Kieffer (Diptera, Chironomidae) from the Nearctic region
Source: Zookeys. 2024 May 9;1200:275–302. doi: 10.3897/zookeys.1200.119225 (PMC11099473; doi:10.3897/zookeys.1200.119225)
Supplement: XML Treatment for Cryptochironomus taylorensis [file zookeys.1200.119225-treatment6.xml]

<!DOCTYPE tp:taxon-treatment
  PUBLIC "-//TaxonX//DTD Taxonomic Treatment Publishing DTD v0 20100105//EN" "tax-treatment-NSO.dtd">
<tp:taxon-treatment xmlns:tp="http://www.plazi.org/taxpub"><tp:treatment-meta><kwd-group><label>Taxon classification</label><kwd>
              <named-content content-type="kingdom">Animalia</named-content>
            </kwd><kwd>
              <named-content content-type="order">Diptera</named-content>
            </kwd><kwd>
              <named-content content-type="family">Chironomidae</named-content>
            </kwd></kwd-group><mixed-citation publication-type="journal"><person-group><name><surname>Liu</surname><given-names>Wen-Bin</given-names></name><name><surname>Wang</surname><given-names>Cheng-Yan</given-names></name><name><surname>Tang</surname><given-names>Ya-Ning</given-names></name><name><surname>Wang</surname><given-names>Ying</given-names></name><name><surname>Pei</surname><given-names>Wen-Xuan</given-names></name><name><surname>Yan</surname><given-names>Chun-Cai</given-names></name></person-group><article-title>﻿Six new species of <italic><tp:taxon-name><tp:taxon-name-part taxon-name-part-type="genus" reg="Cryptochironomus">Cryptochironomus</tp:taxon-name-part></tp:taxon-name></italic> Kieffer (<tp:taxon-name><tp:taxon-name-part taxon-name-part-type="order">Diptera</tp:taxon-name-part></tp:taxon-name>, <tp:taxon-name><tp:taxon-name-part taxon-name-part-type="family">Chironomidae</tp:taxon-name-part></tp:taxon-name>) from the Nearctic region</article-title><source>Zookeys</source><day>09</day><month>05</month><year>2024</year><volume>1200</volume><fpage>275</fpage><lpage>302</lpage><pub-id pub-id-type="doi">10.3897/zookeys.1200.119225</pub-id></mixed-citation></tp:treatment-meta><tp:nomenclature><label>﻿</label><tp:taxon-name>
            <object-id xmlns:xlink="http://www.w3.org/1999/xlink" content-type="arpha" xlink:type="simple">1C71C002-2BCD-5765-9BE9-1DEDF4BD20D1</object-id>
            <tp:taxon-name-part taxon-name-part-type="genus" reg="Cryptochironomus">Cryptochironomus</tp:taxon-name-part>
            <tp:taxon-name-part taxon-name-part-type="species" reg="taylorensis">taylorensis</tp:taxon-name-part>
            <object-id xmlns:xlink="http://www.w3.org/1999/xlink" content-type="zoobank" xlink:type="simple">https://zoobank.org/12993976-FF7D-4768-8C2A-8F9615128AC0</object-id>
          </tp:taxon-name><tp:taxon-authority>Liu</tp:taxon-authority><tp:taxon-status xmlns:xlink="http://www.w3.org/1999/xlink" xlink:type="simple">sp. nov.</tp:taxon-status><xref ref-type="fig" rid="F16">Figs 16</xref><xref ref-type="fig" rid="F17">, 17</xref><xref ref-type="fig" rid="F18">, 18</xref></tp:nomenclature><tp:treatment-sec sec-type="type material" id="SECID0EZUBG"><title>Type material.</title><p><bold><italic>Holotype</italic>.</bold> one male, USA, New Mexico State, Colfax Country, Canadian River at Taylor Springs, <named-content xmlns:xlink="http://www.w3.org/1999/xlink" content-type="dwc:verbatimCoordinates" xlink:type="simple"><named-content content-type="geo-json" specific-use="{&#34;type&#34;:&#34;Point&#34;,&#34;coordinates&#34;:[-104.822778,36.553889]}" id="NCID0EHVBG" xlink:type="simple">36°32'74"N, 104°49'22"W</named-content></named-content>, 15.VII.1974, sweep net, leg: Sta. C. <bold><italic>Paratypes</italic>.</bold> 2 males, New Mexico State, Colfax Country, Canadian River at Taylor Springs, 15.VII.1974, sweep net, leg: Sta. C.</p></tp:treatment-sec><tp:treatment-sec sec-type="description" id="SECID0EQVBG"><title>Diagnostic characters.</title><p>Frontal tubercles absent; squama with 19 setae; anal point parallel-sided, slightly widening at apex; superior volsella crescent-like, with slender extension at the base, curved in the middle and apically swollen; inferior volsella triangular, widest at base, completely covered by superior volsella; gonostylus gradually tapered and pointed apically.</p></tp:treatment-sec><tp:treatment-sec sec-type="description" id="SECID0EVVBG"><title>Description.</title><p><bold>Male</bold> (<italic>n</italic> = 3, unless stated).</p><p>Total length 4.65–5.49, 5.01 mm. Wing length 2.31–2.59, 2.42 mm. Total length/wing length 1.98–2.12, 2.07. Wing length/length of profemur 2.00–2.79, 2.38.</p></tp:treatment-sec><tp:treatment-sec sec-type="Coloration" id="SECID0EAWBG"><title><italic>Coloration</italic>.</title><p>Thorax light yellow-brown, with yellow-brown spots. Femora of front legs yellow-brown except for dark yellow-brown at both ends, tibia dark brown, tarsomeres lost; femora and tibiae of mid and hind legs yellow-brown, tarsus I–V yellow-brown to dark brown gradually. Abdomen yellow-brown, hypopygium dark brown.</p><p><bold><italic>Head</italic></bold> (Fig. <xref ref-type="fig" rid="F16">16B</xref>). Antenna with 11 flagellomeres, ultimate flagellomere 861–1050, 980 μm long. AR 2.68–2.90, 2.82. Frontal tubercles absent. Temporal setae 16–18, 17. Clypeus with 15–17, 16 setae. Tentorium 131–176, 154 μm long, 50–61, 56 μm wide. Palpomere lengths of three specimens (in μm): 41–44, 43; 70–77, 74; 185–196, 191; 160–171, 166; 239–262, 251; Pm5/Pm3 1.29–1.34, 1.31.</p><fig id="F16" position="float" orientation="portrait"><object-id xmlns:xlink="http://www.w3.org/1999/xlink" content-type="doi" xlink:type="simple">10.3897/zookeys.1200.119225.figure16</object-id><object-id xmlns:xlink="http://www.w3.org/1999/xlink" content-type="arpha" xlink:type="simple">02243771-D023-5647-9EC2-88EB9BA2B333</object-id><label>Figure 16.</label><caption><p><italic><tp:taxon-name><tp:taxon-name-part taxon-name-part-type="genus" reg="Cryptochironomus">Cryptochironomus</tp:taxon-name-part><tp:taxon-name-part taxon-name-part-type="species" reg="taylorensis">taylorensis</tp:taxon-name-part></tp:taxon-name></italic> Liu, sp. nov., holotype male <bold>A</bold> wing <bold>B</bold> head <bold>C</bold> thorax. Scale bars: 200 μm.</p></caption><graphic xmlns:xlink="http://www.w3.org/1999/xlink" xlink:href="zookeys-1200-275_article-119225__-g016.jpg" position="float" orientation="portrait" xlink:type="simple" id="oo_1044279.jpg"><uri content-type="original_file" xlink:type="simple">https://binary.pensoft.net/fig/1044279</uri></graphic></fig><p><bold><italic>Thorax</italic></bold> (Fig. <xref ref-type="fig" rid="F16">16C</xref>). Antepronotals bare; dorsocentrals 8–10, 9; acrostichals 4–5, 5; prealars 5. Scutellum with 10–12, 11 setae.</p><p><bold><italic>Wing</italic></bold> (Figs <xref ref-type="fig" rid="F16">16A</xref>, <xref ref-type="fig" rid="F18">18C</xref>). VR 1.05–1.11, 1.07. R with 15–18, 17 setae, R<sub>1</sub> with 16–20, 18 setae, R<sub>4+5</sub> with 21–22, 22 setae. Brachiolum with two setae. Squama with 19 (1) setae.</p><p><bold><italic>Legs</italic>.</bold> Fore leg bearing three subapical setae, 142 (1) μm, 144 (1) μm, 146 (1) μm long. Combs of mid tibia 40–60, 52 μm wide with 24–34, 29 μm long spur, and 45–69, 60 μm wide with 43–56, 49 μm long spur; combs of hind tibia 51–56, 53 μm wide with 34–39, 37 μm long spur, 97–105, 100 μm wide with 51–56, 53 μm long spur. Tarsus I of mid leg with 3–5, 4 sensilla chaetica; tarsus I of hind leg with 3–5, 4 sensilla chaetica. Lengths (in μm) and proportions of legs as in Table <xref ref-type="table" rid="T6">6</xref>.</p><table-wrap id="T6" position="float" orientation="portrait"><label>Table 6.</label><caption><p>Lengths (in μm) and proportions of legs of <italic><tp:taxon-name><tp:taxon-name-part taxon-name-part-type="genus" reg="Cryptochironomus">Cryptochironomus</tp:taxon-name-part><tp:taxon-name-part taxon-name-part-type="species" reg="taylorensis">taylorensis</tp:taxon-name-part></tp:taxon-name></italic> Liu, sp. nov., adult males (<italic>n</italic> = 3, unless stated).</p></caption><table id="TID0EBBBI" rules="all"><tbody><tr><td rowspan="1" colspan="1"/><td rowspan="1" colspan="1">
                    <bold>fe</bold>
                  </td><td rowspan="1" colspan="1">
                    <bold>ti</bold>
                  </td><td rowspan="1" colspan="1">
                    <bold>ta<sub>1</sub></bold>
                  </td><td rowspan="1" colspan="1">
                    <bold>ta<sub>2</sub></bold>
                  </td><td rowspan="1" colspan="1">
                    <bold>ta<sub>3</sub></bold>
                  </td></tr><tr><td rowspan="1" colspan="1">P<sub>1</sub></td><td rowspan="1" colspan="1">830–1173, 1034</td><td rowspan="1" colspan="1">841–857, 848</td><td rowspan="1" colspan="1">1283 (1)</td><td rowspan="1" colspan="1">669 (1)</td><td rowspan="1" colspan="1">505 (1)</td></tr><tr><td rowspan="1" colspan="1">P<sub>2</sub></td><td rowspan="1" colspan="1">815–1062, 950</td><td rowspan="1" colspan="1">899–952, 927</td><td rowspan="1" colspan="1">539–583, 556</td><td rowspan="1" colspan="1">242–267, 251</td><td rowspan="1" colspan="1">157–183, 167</td></tr><tr><td rowspan="1" colspan="1">P<sub>3</sub></td><td rowspan="1" colspan="1">994–1142, 1050</td><td rowspan="1" colspan="1">1127–1285, 1197</td><td rowspan="1" colspan="1">807–817, 812 (2)</td><td rowspan="1" colspan="1">381–383, 382 (2)</td><td rowspan="1" colspan="1">302–310, 306 (2)</td></tr><tr><td rowspan="1" colspan="1"/><td rowspan="1" colspan="1">
                    <bold>ta<sub>4</sub></bold>
                  </td><td rowspan="1" colspan="1">
                    <bold>ta<sub>5</sub></bold>
                  </td><td rowspan="1" colspan="1">
                    <bold>LR</bold>
                  </td><td rowspan="1" colspan="1">
                    <bold>BV</bold>
                  </td><td rowspan="1" colspan="1">
                    <bold>SV</bold>
                  </td></tr><tr><td rowspan="1" colspan="1">P<sub>1</sub></td><td rowspan="1" colspan="1">418 (1)</td><td rowspan="1" colspan="1">203 (1)</td><td rowspan="1" colspan="1">1.53 (1)</td><td rowspan="1" colspan="1">1.65 (1)</td><td rowspan="1" colspan="1">1.30 (1)</td></tr><tr><td rowspan="1" colspan="1">P<sub>2</sub></td><td rowspan="1" colspan="1">103–115, 109</td><td rowspan="1" colspan="1">88–108, 98</td><td rowspan="1" colspan="1">0.59–0.61, 0.60</td><td rowspan="1" colspan="1">3.79–4.03, 3.89</td><td rowspan="1" colspan="1">3.18–3.49, 3.37</td></tr><tr><td rowspan="1" colspan="1">P<sub>3</sub></td><td rowspan="1" colspan="1">184–201, 193 (2)</td><td rowspan="1" colspan="1">114–129, 122 (2)</td><td rowspan="1" colspan="1">0.69–0.72, 0.70 (2)</td><td rowspan="1" colspan="1">2.95–2.97, 2.96 (2)</td><td rowspan="1" colspan="1">2.65–2.66, 2.66 (2)</td></tr></tbody></table></table-wrap><p><bold><italic>Hypopygium</italic></bold> (Figs <xref ref-type="fig" rid="F17">17</xref>, <xref ref-type="fig" rid="F18">18A, B, D, E</xref>). The posterior margin of tergite IX is shoulder-shaped and bears 30–32, 31 setae at the base of the anal point. Laterosternite IX has 3–4, 4 setae. The anal point measures 91–103, 96 μm long and is parallel-sided, widening slightly at the apex. The anal tergite bands are fused and V-shaped. The phallapodeme measures 131–147, 139 μm long, and the transverse sternapodeme is 65–92, 78 μm long. The superior volsella is 60–63, 62 μm long, 18–23, 21 μm wide, crescent-like, with a slender extension at the base, curved in the middle and apically swollen, and has 3 long setae at the apex. The inferior volsella is triangular, 19–24, 22 μm long, widest at the base, completely covered by the superior volsella, with one apically seta and without microtrichia. The gonocoxite measures 174–184, 179 μm long and bears 30–32, 31 strong setae along the inner margin. The gonostylus is 169–192, 183 μm long, gradually tapered and pointed apically, and bears one seta at the apex. HR 0.93–1.03, 0.98. HV 2.47–2.89, 2.74.</p><fig id="F17" position="float" orientation="portrait"><object-id xmlns:xlink="http://www.w3.org/1999/xlink" content-type="doi" xlink:type="simple">10.3897/zookeys.1200.119225.figure17</object-id><object-id xmlns:xlink="http://www.w3.org/1999/xlink" content-type="arpha" xlink:type="simple">280442FA-29EB-5FC1-B48A-BE334DA142D1</object-id><label>Figure 17.</label><caption><p><italic><tp:taxon-name><tp:taxon-name-part taxon-name-part-type="genus" reg="Cryptochironomus">Cryptochironomus</tp:taxon-name-part><tp:taxon-name-part taxon-name-part-type="species" reg="taylorensis">taylorensis</tp:taxon-name-part></tp:taxon-name></italic> Liu, sp. nov., holotype male <bold>A</bold> hypopygium, dorsal view <bold>B</bold> hypopygium, ventral view <bold>C</bold> abdomen <bold>D</bold> anal point <bold>E</bold> superior volsella <bold>F</bold> inferior volsella. Scale bars: 50 μm (<bold>A, B, D–F</bold>); 500 μm (<bold>C</bold>).</p></caption><graphic xmlns:xlink="http://www.w3.org/1999/xlink" xlink:href="zookeys-1200-275_article-119225__-g017.jpg" position="float" orientation="portrait" xlink:type="simple" id="oo_1044280.jpg"><uri content-type="original_file" xlink:type="simple">https://binary.pensoft.net/fig/1044280</uri></graphic></fig><fig id="F18" position="float" orientation="portrait"><object-id xmlns:xlink="http://www.w3.org/1999/xlink" content-type="doi" xlink:type="simple">10.3897/zookeys.1200.119225.figure18</object-id><object-id xmlns:xlink="http://www.w3.org/1999/xlink" content-type="arpha" xlink:type="simple">9AEAE278-A109-55CE-8718-E4CD8BD6499D</object-id><label>Figure 18.</label><caption><p><italic><tp:taxon-name><tp:taxon-name-part taxon-name-part-type="genus" reg="Cryptochironomus">Cryptochironomus</tp:taxon-name-part><tp:taxon-name-part taxon-name-part-type="species" reg="taylorensis">taylorensis</tp:taxon-name-part></tp:taxon-name></italic> Liu, sp. nov., holotype male <bold>A</bold> anal point <bold>B</bold> inferior volsella <bold>C</bold> wing <bold>D</bold> hypopygium, dorsal view <bold>E</bold> hypopygium, ventral view.</p></caption><graphic xmlns:xlink="http://www.w3.org/1999/xlink" xlink:href="zookeys-1200-275_article-119225__-g018.jpg" position="float" orientation="portrait" xlink:type="simple" id="oo_1044281.jpg"><uri content-type="original_file" xlink:type="simple">https://binary.pensoft.net/fig/1044281</uri></graphic></fig></tp:treatment-sec><tp:treatment-sec sec-type="etymology" id="SECID0E1CAI"><title>Etymology.</title><p>Name after the type locality, the Canadian River at Taylor Springs; noun in nominative case.</p></tp:treatment-sec><tp:treatment-sec sec-type="remarks" id="SECID0E6CAI"><title>Remarks.</title><p><italic><tp:taxon-name><tp:taxon-name-part taxon-name-part-type="genus" reg="Cryptochironomus">Cryptochironomus</tp:taxon-name-part><tp:taxon-name-part taxon-name-part-type="species" reg="taylorensis">taylorensis</tp:taxon-name-part></tp:taxon-name></italic> Liu, sp. nov. bears resemblance to <italic><tp:taxon-name><tp:taxon-name-part taxon-name-part-type="genus" reg="Cryptochironomus">C.</tp:taxon-name-part><tp:taxon-name-part taxon-name-part-type="species" reg="curryi">curryi</tp:taxon-name-part></tp:taxon-name></italic> Mason, 1986 due to its similar shapes of the anal point, superior volsella, and anal tergite bands. However, it can be distinguished from <italic><tp:taxon-name><tp:taxon-name-part taxon-name-part-type="genus" reg="Cryptochironomus">C.</tp:taxon-name-part><tp:taxon-name-part taxon-name-part-type="species" reg="curryi">curryi</tp:taxon-name-part></tp:taxon-name></italic> by the following combination of characters: R with 15–18 setae, inferior volsella triangular, and gonostylus pointed apically in this new species; whereas R with 40–46 setae, inferior volsella finger-shaped, and gonostylus rounded apically in <italic><tp:taxon-name><tp:taxon-name-part taxon-name-part-type="genus" reg="Cryptochironomus">C.</tp:taxon-name-part><tp:taxon-name-part taxon-name-part-type="species" reg="curryi">curryi</tp:taxon-name-part></tp:taxon-name></italic>.</p></tp:treatment-sec></tp:taxon-treatment>
